# Supplementary material for: An Approach for Differential Diagnosis of Breast Tumors by ctDNA Methylation Sequencing
Source: Cancer Med. 2025 Jun 20;14(12):e71004. doi: 10.1002/cam4.71004 (PMC12180084; doi:10.1002/cam4.71004)
Supplement: Supplementary file 1 — Data S1. [file CAM4-14-e71004-s001.zip]

Archive with 3 entries (3 files):
- cam471004-sup-0001-FigureS1.docx
- cam471004-sup-0002-TableS1.xlsx
- cam471004-sup-0003-TableS4.docx
