# Supplementary material for: An Approach for Differential Diagnosis of Breast Tumors by ctDNA Methylation Sequencing
Source: Cancer Med. 2025 Jun 20;14(12):e71004. doi: 10.1002/cam4.71004 (PMC12180084; doi:10.1002/cam4.71004)
Supplement: Supplementary file 1 — Data S1. [file CAM4-14-e71004-s001.zip › cam471004-sup-0002-TableS1.xlsx]

## Sheet: Table S1 
TABLE S1. Functional enrichment of selected methylation markers
GroupID	Category	Term	Description	LogP	InTerm_InList	Genes	Symbols
1_Summary	GO Biological Processes	GO:0032098	regulation of appetite	-4.7387	3/21	2693,4852,85569,3351,1395,2788,26166,58,5339	GHSR,NPY,GALP,HTR1B,CRHR2,GNG7,RGS22,ACTA1,PLEC
1_Member	GO Biological Processes	GO:0032098	regulation of appetite	-4.7387	3/21	2693,4852,85569	GHSR,NPY,GALP
1_Member	GO Biological Processes	GO:0050795	regulation of behavior	-3.10853	3/73	2693,3351,4852	GHSR,HTR1B,NPY
1_Member	GO Biological Processes	GO:0007631	feeding behavior	-2.83148	3/91	2693,3351,4852	GHSR,HTR1B,NPY
1_Member	KEGG Pathway	hsa04080	Neuroactive ligand-receptor interaction	-2.70338	5/362	1395,2693,3351,4852,85569	CRHR2,GHSR,HTR1B,NPY,GALP
1_Member	KEGG Pathway	hsa04024	cAMP signaling pathway	-2.66563	4/221	1395,2693,3351,4852	CRHR2,GHSR,HTR1B,NPY
1_Member	Reactome Gene Sets	R-HSA-388396	GPCR downstream signalling	-2.33541	6/633	1395,2693,2788,3351,4852,26166	CRHR2,GHSR,GNG7,HTR1B,NPY,RGS22
1_Member	Reactome Gene Sets	R-HSA-500792	GPCR ligand binding	-2.23348	5/467	1395,2693,2788,3351,4852	CRHR2,GHSR,GNG7,HTR1B,NPY
1_Member	GO Biological Processes	GO:0009991	response to extracellular stimulus	-2.13294	5/494	58,2693,4852,5339,85569	ACTA1,GHSR,NPY,PLEC,GALP
1_Member	Reactome Gene Sets	R-HSA-418594	G alpha (i) signalling events	-2.10698	4/318	2788,3351,4852,26166	GNG7,HTR1B,NPY,RGS22
1_Member	Reactome Gene Sets	R-HSA-372790	Signaling by GPCR	-2.10476	6/708	1395,2693,2788,3351,4852,26166	CRHR2,GHSR,GNG7,HTR1B,NPY,RGS22
2_Summary	GO Biological Processes	GO:0045785	positive regulation of cell adhesion	-3.72915	7/484	864,2651,4852,8613,8646,8808,9435,3662,22806	RUNX3,GCNT2,NPY,PLPP3,CHRD,IL1RL2,CHST2,IRF4,IKZF3
2_Member	GO Biological Processes	GO:0045785	positive regulation of cell adhesion	-3.72915	7/484	864,2651,4852,8613,8646,8808,9435	RUNX3,GCNT2,NPY,PLPP3,CHRD,IL1RL2,CHST2
2_Member	GO Biological Processes	GO:0022409	positive regulation of cell-cell adhesion	-2.92634	5/322	864,2651,8613,8808,9435	RUNX3,GCNT2,PLPP3,IL1RL2,CHST2
2_Member	GO Biological Processes	GO:0045619	regulation of lymphocyte differentiation	-2.74617	4/210	864,3662,8808,22806	RUNX3,IRF4,IL1RL2,IKZF3
2_Member	GO Biological Processes	GO:0022407	regulation of cell-cell adhesion	-2.14741	5/490	864,2651,8613,8808,9435	RUNX3,GCNT2,PLPP3,IL1RL2,CHST2
2_Member	GO Biological Processes	GO:1902105	regulation of leukocyte differentiation	-2.11169	4/317	864,3662,8808,22806	RUNX3,IRF4,IL1RL2,IKZF3
2_Member	GO Biological Processes	GO:0045580	regulation of T cell differentiation	-2.00958	3/179	864,3662,8808	RUNX3,IRF4,IL1RL2
3_Summary	GO Biological Processes	GO:0043269	regulation of ion transport	-3.42691	8/718	1804,2693,3351,3736,4638,54207,55799,79026,2788,2571,1364,22821,91252	DPP6,GHSR,HTR1B,KCNA1,MYLK,KCNK10,CACNA2D3,AHNAK,GNG7,GAD1,CLDN4,RASA3,SLC39A13
3_Member	GO Biological Processes	GO:0043269	regulation of ion transport	-3.42691	8/718	1804,2693,3351,3736,4638,54207,55799,79026	DPP6,GHSR,HTR1B,KCNA1,MYLK,KCNK10,CACNA2D3,AHNAK
3_Member	Reactome Gene Sets	R-HSA-1296071	Potassium Channels	-2.67752	3/103	2788,3736,54207	GNG7,KCNA1,KCNK10
3_Member	Reactome Gene Sets	R-HSA-112316	Neuronal System	-2.47088	5/410	2571,2788,3736,54207,55799	GAD1,GNG7,KCNA1,KCNK10,CACNA2D3
3_Member	GO Biological Processes	GO:0098660	inorganic ion transmembrane transport	-2.13659	6/697	1364,3736,22821,54207,55799,91252	CLDN4,KCNA1,RASA3,KCNK10,CACNA2D3,SLC39A13
3_Member	GO Biological Processes	GO:0034765	regulation of ion transmembrane transport	-2.0423	5/520	1804,3736,54207,55799,79026	DPP6,KCNA1,KCNK10,CACNA2D3,AHNAK
4_Summary	GO Biological Processes	GO:0050891	multicellular organismal water homeostasis	-3.29575	3/63	231,1364,5339,4638,84181,4761	AKR1B1,CLDN4,PLEC,MYLK,CHD6,NEUROD2
4_Member	GO Biological Processes	GO:0050891	multicellular organismal water homeostasis	-3.29575	3/63	231,1364,5339	AKR1B1,CLDN4,PLEC
4_Member	GO Biological Processes	GO:0030104	water homeostasis	-3.1985	3/68	231,1364,5339	AKR1B1,CLDN4,PLEC
4_Member	GO Biological Processes	GO:0062197	cellular response to chemical stress	-2.3433	4/272	231,4638,5339,84181	AKR1B1,MYLK,PLEC,CHD6
4_Member	GO Biological Processes	GO:0071214	cellular response to abiotic stimulus	-2.09297	4/321	231,4638,4761,5339	AKR1B1,MYLK,NEUROD2,PLEC
4_Member	GO Biological Processes	GO:0104004	cellular response to environmental stimulus	-2.09297	4/321	231,4638,4761,5339	AKR1B1,MYLK,NEUROD2,PLEC
5_Summary	GO Biological Processes	GO:0007268	chemical synaptic transmission	-3.28706	6/410	2571,3351,3736,4852,4885,23025,51222	GAD1,HTR1B,KCNA1,NPY,NPTX2,UNC13A,ZNF219
5_Member	GO Biological Processes	GO:0007268	chemical synaptic transmission	-3.28706	6/410	2571,3351,3736,4852,4885,23025	GAD1,HTR1B,KCNA1,NPY,NPTX2,UNC13A
5_Member	GO Biological Processes	GO:0098916	anterograde trans-synaptic signaling	-3.28706	6/410	2571,3351,3736,4852,4885,23025	GAD1,HTR1B,KCNA1,NPY,NPTX2,UNC13A
5_Member	GO Biological Processes	GO:0099537	trans-synaptic signaling	-3.20006	6/426	2571,3351,3736,4852,4885,23025	GAD1,HTR1B,KCNA1,NPY,NPTX2,UNC13A
5_Member	GO Biological Processes	GO:0099536	synaptic signaling	-3.05659	6/454	2571,3351,3736,4852,4885,23025	GAD1,HTR1B,KCNA1,NPY,NPTX2,UNC13A
5_Member	GO Biological Processes	GO:0001505	regulation of neurotransmitter levels	-2.69439	4/217	2571,3351,23025,51222	GAD1,HTR1B,UNC13A,ZNF219
6_Summary	GO Biological Processes	GO:0007610	behavior	-3.19572	7/594	2571,2693,3351,4761,4852,4885,54207,1395,23025	GAD1,GHSR,HTR1B,NEUROD2,NPY,NPTX2,KCNK10,CRHR2,UNC13A
6_Member	GO Biological Processes	GO:0007610	behavior	-3.19572	7/594	2571,2693,3351,4761,4852,4885,54207	GAD1,GHSR,HTR1B,NEUROD2,NPY,NPTX2,KCNK10
6_Member	GO Biological Processes	GO:0050804	modulation of chemical synaptic transmission	-3.08644	6/448	1395,2693,3351,4761,4885,23025	CRHR2,GHSR,HTR1B,NEUROD2,NPTX2,UNC13A
6_Member	GO Biological Processes	GO:0099177	regulation of trans-synaptic signaling	-3.08143	6/449	1395,2693,3351,4761,4885,23025	CRHR2,GHSR,HTR1B,NEUROD2,NPTX2,UNC13A
6_Member	GO Biological Processes	GO:0007611	learning or memory	-2.33768	4/273	2693,4761,4885,54207	GHSR,NEUROD2,NPTX2,KCNK10
6_Member	GO Biological Processes	GO:0050890	cognition	-2.12591	4/314	2693,4761,4885,54207	GHSR,NEUROD2,NPTX2,KCNK10
7_Summary	GO Biological Processes	GO:0001656	metanephros development	-2.91681	3/85	231,3975,79192	AKR1B1,LHX1,IRX1
7_Member	GO Biological Processes	GO:0001656	metanephros development	-2.91681	3/85	231,3975,79192	AKR1B1,LHX1,IRX1
8_Summary	GO Biological Processes	GO:0021549	cerebellum development	-2.7018	3/101	3975,4761,256297	LHX1,NEUROD2,PTF1A
8_Member	GO Biological Processes	GO:0021549	cerebellum development	-2.7018	3/101	3975,4761,256297	LHX1,NEUROD2,PTF1A
8_Member	GO Biological Processes	GO:0022037	metencephalon development	-2.58522	3/111	3975,4761,256297	LHX1,NEUROD2,PTF1A
8_Member	GO Biological Processes	GO:0030902	hindbrain development	-2.21142	3/151	3975,4761,256297	LHX1,NEUROD2,PTF1A
9_Summary	GO Biological Processes	GO:0030900	forebrain development	-2.60235	5/382	3736,3975,4852,30062,79633,4761,256297	KCNA1,LHX1,NPY,RAX,FAT4,NEUROD2,PTF1A
9_Member	GO Biological Processes	GO:0030900	forebrain development	-2.60235	5/382	3736,3975,4852,30062,79633	KCNA1,LHX1,NPY,RAX,FAT4
9_Member	GO Biological Processes	GO:0007420	brain development	-2.57646	7/762	3736,3975,4761,4852,30062,79633,256297	KCNA1,LHX1,NEUROD2,NPY,RAX,FAT4,PTF1A
9_Member	GO Biological Processes	GO:0021537	telencephalon development	-2.44253	4/255	3736,3975,4852,79633	KCNA1,LHX1,NPY,FAT4
9_Member	GO Biological Processes	GO:0021543	pallium development	-2.04293	3/174	3736,4852,79633	KCNA1,NPY,FAT4
10_Summary	GO Biological Processes	GO:0007498	mesoderm development	-2.41087	3/128	3196,3975,22806,8613	TLX2,LHX1,IKZF3,PLPP3
10_Member	GO Biological Processes	GO:0007498	mesoderm development	-2.41087	3/128	3196,3975,22806	TLX2,LHX1,IKZF3
10_Member	GO Biological Processes	GO:0007369	gastrulation	-2.08439	3/168	3196,3975,8613	TLX2,LHX1,PLPP3
11_Summary	WikiPathways	WP4754	IL-18 signaling pathway	-2.33768	4/273	58,1364,22821,51222,2693,3351	ACTA1,CLDN4,RASA3,ZNF219,GHSR,HTR1B
11_Member	WikiPathways	WP4754	IL-18 signaling pathway	-2.33768	4/273	58,1364,22821,51222	ACTA1,CLDN4,RASA3,ZNF219
11_Member	GO Biological Processes	GO:0048545	response to steroid hormone	-2.28279	4/283	58,1364,2693,3351	ACTA1,CLDN4,GHSR,HTR1B
12_Summary	WikiPathways	WP2858	Ectoderm differentiation	-2.28523	3/142	3975,51222,54207	LHX1,ZNF219,KCNK10
12_Member	WikiPathways	WP2858	Ectoderm differentiation	-2.28523	3/142	3975,51222,54207	LHX1,ZNF219,KCNK10
13_Summary	GO Biological Processes	GO:0070848	response to growth factor	-2.04568	5/519	864,2651,3975,5083,8646	RUNX3,GCNT2,LHX1,PAX9,CHRD
13_Member	GO Biological Processes	GO:0070848	response to growth factor	-2.04568	5/519	864,2651,3975,5083,8646	RUNX3,GCNT2,LHX1,PAX9,CHRD

## Sheet: Table S2 
TABLE S2. Genes annotation of selected methylation markers
Gene Symbol	#marker	Type	Homologene Gene ID	Homologene Gene Tax ID	Synonyms	Type of Gene	Description	Gene Summary	Gene Location	Biological Process (GO)	Cellular Component (GO)	Molecular Function (GO)	GOSlim (Ontology)	Protein Function (Protein Atlas)	GWAS (NHGRI-EBI)	Disease and gene associations (DisGeNET)
ACTA1	chr1_229568152_229568158_minus	symbol	58	H. sapiens	ACTA|ASMA|CFTD|CFTD1|CFTDM|MPFD|NEM1|NEM2|NEM3|SHPM	protein-coding	actin alpha 1, skeletal muscle	The product encoded by this gene belongs to the actin family of proteins, which are highly conserved proteins that play a role in cell motility, structure and integrity. Alpha, beta and gamma actin isoforms have been identified, with alpha actins being a major constituent of the contractile apparatus, while beta and gamma actins are involved in the regulation of cell motility. This actin is an al…	chr1:229434094-229431245	GO:0043503 skeletal muscle fiber adaptation;GO:0090131 mesenchyme migration;GO:0030240 skeletal muscle thin filament assembly	GO:0005869 dynactin complex;GO:0005865 striated muscle thin filament;GO:0036379 myofilament	GO:0043531 ADP binding;GO:0017022 myosin binding;GO:0005200 structural constituent of cytoskeleton	[GO:0005575] cellular_component; [GO:0005622] intracellular anatomical structure; [GO:0005737] cytoplasm; [GO:0003674] molecular_function; [GO:0043167] ion binding; [GO:0043226] organelle; [GO:0005856] cytoskeleton; [GO:0005615] extracellular space; [GO:0005576] extracellular region; [GO:0008150] biological_process; [GO:0007010] cytoskeleton organization; [GO:0005198] structural molecule activity…	Predicted intracellular proteins; Disease related genes		MYOPATHY, SCAPULOHUMEROPERONEAL; Myopathy, Actin, Congenital, With Cores; Nemaline Myopathy 3, With Intranuclear Rods; Actin-Accumulation Myopathy; Intranuclear Rod Myopathy; Wrist-Drop; Acute infantile spinal muscular atrophy; Late-onset distal muscle weakness; Myopathy, Actin, Congenital, with Excess of Thin Myofilaments; Scapuloperoneal myopathy; Secondary myopathy; Handgrip myotonia; Nemaline…
ADA2	chr22_17702839_17702870_minus chr22_17702858_17702900_minus	symbol	51816	H. sapiens	ADGF|CECR1|IDGFL|PAN|SNEDS|VAIHS	protein-coding	adenosine deaminase 2	This gene encodes a member of a subfamily of the adenosine deaminase protein family. The encoded protein is one of two adenosine deaminases found in humans, which regulate levels of the signaling molecule, adenosine. The encoded protein is secreted from monocytes undergoing differentiation and may regulate cell proliferation and differentiation. This gene may be responsible for some of the phenot…	chr22:17221854-17178790	GO:0046103 inosine biosynthetic process;GO:0006154 adenosine catabolic process;GO:0046102 inosine metabolic process	GO:0035578 azurophil granule lumen;GO:0005766 primary lysosome;GO:0042582 azurophil granule	GO:0031685 adenosine receptor binding;GO:0004000 adenosine deaminase activity;GO:0019239 deaminase activity	[GO:0005575] cellular_component; [GO:0005615] extracellular space; [GO:0005576] extracellular region; [GO:0003674] molecular_function; [GO:0016810] hydrolase activity, acting on carbon-nitrogen (but not peptide) bonds; [GO:0008150] biological_process; [GO:0044281] small molecule metabolic process; [GO:0009056] catabolic process; [GO:0034641] cellular nitrogen compound metabolic process; [GO:00346…	Disease related genes; Predicted intracellular proteins; Potential drug targets; ENZYME proteins:Hydrolases; Predicted secreted proteins; Enzymes		Necrotising vasculopathy; Urticarial plaque; Vasculitic rash; Cutaneous polyarteritis nodosa; Sneddon Syndrome; STING-associated vasculopathy with onset in infancy; Livedo Reticularis; Myopic choroidal neovascularization; Diamond-Blackfan Anemia 1; Evans syndrome; Thromboembolic stroke; Majeed syndrome; Aase Smith syndrome 2; Stricture of artery; Adenosine deaminase deficiency; Antiphospholipid a…
ADGRA1	chr10_134918647_134918688_plus	symbol	84435	H. sapiens	GPR123	protein-coding	adhesion G protein-coupled receptor A1	This gene encodes a protein that belongs to the adhesion family of G-protein-coupled receptors. Members of this family function in several sensory systems and regulate blood pressure, immune responses, food intake and development. A similar protein in rodents is thought to play a role in in the regulation of neuronal signaling pathways. Several alternatively spliced transcript variants of this ge…	chr10:133087924-133131675	GO:0007186 G protein-coupled receptor signaling pathway;GO:0007166 cell surface receptor signaling pathway;GO:0007165 signal transduction	GO:0014069 postsynaptic density;GO:0032279 asymmetric synapse;GO:0098978 glutamatergic synapse	GO:0004930 G protein-coupled receptor activity;GO:0004888 transmembrane signaling receptor activity;GO:0038023 signaling receptor activity	[GO:0008150] biological_process; [GO:0007165] signal transduction; [GO:0005575] cellular_component; [GO:0003674] molecular_function; [GO:0005886] plasma membrane; [GO:0043226] organelle	G-protein coupled receptors:Family 2 (B) receptors; G-protein coupled receptors:GPCRs excl olfactory receptors	Asthma;Bronchodilator Agents;Lung Volume Measurements;Toluene 2,4-Diisocyanate	Thyroglobulin antibody measurement; response to bronchodilator; Body mass index; Asthma
AHNAK	chr11_62315034_62315053_plus	symbol	79026	H. sapiens	AHNAKRS|PM227	protein-coding	AHNAK nucleoprotein	The protein encoded by this gene is a large (700 kDa) structural scaffold protein consisting of a central domain with 128 aa repeats. The encoded protein may play a role in such diverse processes as blood-brain barrier formation, cell structure and migration, cardiac calcium channel regulation, and tumor metastasis. A much shorter variant encoding a 17 kDa isoform exists for this gene, and the sh…	chr11:62546806-62433544	GO:1901385 regulation of voltage-gated calcium channel activity;GO:1901019 regulation of calcium ion transmembrane transporter activity;GO:0043484 regulation of RNA splicing	GO:0043034 costamere;GO:0030315 T-tubule;GO:0044291 cell-cell contact zone	GO:0097493 structural molecule activity conferring elasticity;GO:0044548 S100 protein binding;GO:0045296 cadherin binding	[GO:0003674] molecular_function; [GO:0003723] RNA binding; [GO:0005575] cellular_component; [GO:0005622] intracellular anatomical structure; [GO:0005634] nucleus; [GO:0043226] organelle; [GO:0005737] cytoplasm; [GO:0005829] cytosol; [GO:0005886] plasma membrane; [GO:0005773] vacuole; [GO:0005764] lysosome; [GO:0005615] extracellular space; [GO:0005576] extracellular region; [GO:0008150] biologica…	Predicted intracellular proteins	Age of Onset;Alzheimer Disease;Bronchodilator Agents;Forced Expiratory Volume;Lung Volume Measurements;Pulmonary Disease, Chronic Obstructive;Uteroglobin	Mesothelioma, biphasic, malignant; Cat-Scratch Disease; Chloracne; Body mass index procedure; Finding of body mass index; Hair Color; Sarcomatoid Renal Cell Carcinoma; Collecting Duct Carcinoma of the Kidney; trachomatis; Chromophobe Renal Cell Carcinoma; Neoplasm Invasiveness; Papillary Renal Cell Carcinoma; Androgen-Insensitivity Syndrome; Forced expiratory volume function; Transitional cell ca…
AKR1B1	chr7_134143852_134143864_minus	symbol	231	H. sapiens	ADR|ALDR1|ALR2|AR	protein-coding	aldo-keto reductase family 1 member B	This gene encodes a member of the aldo/keto reductase superfamily, which consists of more than 40 known enzymes and proteins. This member catalyzes the reduction of a number of aldehydes, including the aldehyde form of glucose, and is thereby implicated in the development of diabetic complications by catalyzing the reduction of glucose to sorbitol. Multiple pseudogenes have been identified for th…	chr7:134459239-134442350	GO:0006061 sorbitol biosynthetic process;GO:0019406 hexitol biosynthetic process;GO:0006060 sorbitol metabolic process	GO:0097454 Schwann cell microvillus;GO:0042629 mast cell granule;GO:0033010 paranodal junction	GO:0018505 cis-1,2-dihydro-1,2-dihydroxynaphthalene dehydrogenase activity;GO:0043795 glyceraldehyde oxidoreductase activity;GO:0036130 prostaglandin H2 endoperoxidase reductase activity	[GO:0008150] biological_process; [GO:0003674] molecular_function; [GO:0016491] oxidoreductase activity; [GO:0005575] cellular_component; [GO:0005622] intracellular anatomical structure; [GO:0005737] cytoplasm; [GO:0005634] nucleus; [GO:0043226] organelle; [GO:0005654] nucleoplasm; [GO:0005829] cytosol; [GO:0042592] homeostatic process; [GO:0048856] anatomical structure development; [GO:0021700] d…	ENZYME proteins:Oxidoreductases; Predicted intracellular proteins; Enzymes; Cancer-related genes:Candidate cancer biomarkers		Grass allergy; Eye disorder due to diabetes mellitus; HYPOPHOSPHATEMIC BONE DISEASE; Potassium Deficiency Disorder; Age-related cortical cataract; Diabetic macroangiopathy; Induced cataract; Hepatobiliary disease; Bowel dysfunction; Cataract due to diabetes mellitus; Macrovascular disease; Lens Opacities; Pseudoaphakia; Galactosemias; Microangiopathy, Diabetic; Other cataract; Stage 0 Breast Carc…
ARL5C	chr17_37321490_37321519_plus	symbol	390790	H. sapiens	ARL12	protein-coding	ADP ribosylation factor like GTPase 5C		chr17:39166161-39156894	GO:1903292 protein localization to Golgi membrane;GO:0034067 protein localization to Golgi apparatus;GO:0072657 protein localization to membrane	GO:0005802 trans-Golgi network;GO:0098791 Golgi apparatus subcompartment;GO:0031984 organelle subcompartment	GO:0003924 GTPase activity;GO:0005525 GTP binding;GO:0019001 guanyl nucleotide binding	[GO:0003674] molecular_function; [GO:0043167] ion binding; [GO:0006810] transport; [GO:0008150] biological_process; [GO:0015031] protein transport; [GO:0016192] vesicle-mediated transport; [GO:0005575] cellular_component; [GO:0005622] intracellular anatomical structure; [GO:0043226] organelle; [GO:0005737] cytoplasm; [GO:0005794] Golgi apparatus	Predicted intracellular proteins		Leukemia, Myelocytic, Acute
BEAN1	chr16_66461870_66461912_plus	symbol	146227	H. sapiens	BEAN|SCA31	protein-coding	brain expressed associated with NEDD4 1	The protein encoded by this gene is one of several proteins that interact with NEDD4, a member of a family of ubiquitin-protein ligases. These proteins have PY motifs in common that bind to the WW domains of NEDD4. NEDD4 is developmentally regulated, and is highly expressed in embryonic tissues. Mutations in this gene (i.e., intronic insertions of >100 copies of pentanucleotide repeats including …	chr16:66427295-66495288		GO:0016021 integral component of membrane;GO:0031224 intrinsic component of membrane;GO:0016020 membrane		[GO:0005575] cellular_component	Predicted intracellular proteins; Disease related genes		Marie Cerebellar Ataxia; Spinocerebellar Ataxia 10; Gaze-evoked horizontal nystagmus; SPINOCEREBELLAR ATAXIA 31 (disorder); Spinocerebellar Degeneration; Spinocerebellar tract degeneration; HUNTINGTON DISEASE-LIKE 2; SPINOCEREBELLAR ATAXIA 8; Hyperactive deep tendon reflexes; Decreased vibratory sense; REM Sleep Behavior Disorder; Renal carnitine transport defect; FRAGILE X TREMOR/ATAXIA SYNDROME…
CACNA2D3	chr3_54154755_54154787_plus	symbol	55799	H. sapiens	HSA272268	protein-coding	calcium voltage-gated channel auxiliary subunit alpha2delta 3	This gene encodes a member of the alpha-2/delta subunit family, a protein in the voltage-dependent calcium channel complex. Calcium channels mediate the influx of calcium ions into the cell upon membrane polarization and consist of a complex of alpha-1, alpha-2/delta, beta, and gamma subunits in a 1:1:1:1 ratio. Various versions of each of these subunits exist, either expressed from similar genes…	chr3:54122552-55074557	GO:0070588 calcium ion transmembrane transport;GO:0006816 calcium ion transport;GO:0034765 regulation of ion transmembrane transport	GO:0005891 voltage-gated calcium channel complex;GO:0034704 calcium channel complex;GO:0034703 cation channel complex	GO:0005245 voltage-gated calcium channel activity;GO:0005262 calcium channel activity;GO:0015085 calcium ion transmembrane transporter activity	[GO:0005575] cellular_component; [GO:0003674] molecular_function; [GO:0043167] ion binding; [GO:0006810] transport; [GO:0008150] biological_process; [GO:0022857] transmembrane transporter activity; [GO:0055085] transmembrane transport; [GO:0032991] protein-containing complex; [GO:0005886] plasma membrane	Transporters:Accessory Factors Involved in Transport; Predicted intracellular proteins	3-hydroxy-1-methylpropylmercapturic acid;Alzheimer Disease;Dystonia;Endometrial Neoplasms;Eye Movements;Gestational Age;Live Birth;Mental Disorders;Nitric Oxide;Nose;Sleep;Smoking;Vaccine Potency	Zimmerman Laband syndrome; Iron deficiency anemia; Nicotine Dependence; Smoking; Vital capacity; Neurodevelopmental Disorders; Intelligence; Squamous cell carcinoma of lung; Anemia; mathematical ability; Blood Protein Measurement; Malignant neoplasm of endometrium; Nasopharyngeal carcinoma; Pain; Endometrial Carcinoma; Body Height; Squamous cell carcinoma of esophagus; Carcinoma; Secondary malign…
CCDC178	chr18_31020416_31020437_plus	symbol	374864	H. sapiens	C18orf34	protein-coding	coiled-coil domain containing 178		chr18:33441040-32937406		GO:0036064 ciliary basal body;GO:0005929 cilium;GO:0005815 microtubule organizing center		[GO:0005575] cellular_component; [GO:0005622] intracellular anatomical structure; [GO:0043226] organelle; [GO:0005856] cytoskeleton; [GO:0005929] cilium; [GO:0005815] microtubule organizing center	Predicted intracellular proteins	Asthma;Bronchodilator Agents;Leucine;Lung Volume Measurements;Prostatic Neoplasms;Toluene 2,4-Diisocyanate	Liver carcinoma; Neoplasm Metastasis; Primary malignant neoplasm; Malignant Neoplasms
CDK2AP1	chr12_123756999_123757070_minus	symbol	8099	H. sapiens	DOC1|DORC1|ST19|doc-1|p12DOC-1	protein-coding	cyclin dependent kinase 2 associated protein 1	The protein encoded by this gene is a cyclin-dependent kinase 2 (CDK2) -associated protein which is thought to negatively regulate CDK2 activity by sequestering monomeric CDK2, and targeting CDK2 for proteolysis. This protein was found to also interact with DNA polymerase alpha/primase and mediate the phosphorylation of the large p180 subunit, which suggests a regulatory role in DNA replication d…	chr12:123272240-123260976	GO:0006261 DNA-dependent DNA replication;GO:0006260 DNA replication;GO:0001934 positive regulation of protein phosphorylation	GO:0048471 perinuclear region of cytoplasm;GO:0005654 nucleoplasm;GO:0031981 nuclear lumen	GO:0070182 DNA polymerase binding;GO:0019899 enzyme binding;GO:0005515 protein binding	[GO:0005575] cellular_component; [GO:0005622] intracellular anatomical structure; [GO:0005634] nucleus; [GO:0043226] organelle; [GO:0005654] nucleoplasm; [GO:0005737] cytoplasm; [GO:0005829] cytosol; [GO:0003674] molecular_function; [GO:0008150] biological_process; [GO:0007049] cell cycle; [GO:0006464] cellular protein modification process; [GO:0019899] enzyme binding; [GO:0009058] biosynthetic p…	Predicted intracellular proteins	Education	COMBINED OXIDATIVE PHOSPHORYLATION DEFICIENCY 7; SPASTIC PARAPLEGIA 55, AUTOSOMAL RECESSIVE; Typhoid Fever; Fibromyxosarcoma; Severe diarrhea; Gastroenteritis; Abnormality of brain morphology; Spastic Paraplegia; Epileptic encephalopathy; Allergic Reaction; Spinal Muscular Atrophy; Aortic Valve Insufficiency; Allergic rhinitis (disorder); Primary biliary cirrhosis; Laryngeal Squamous Cell Carcino…
CHD6	chr20_40247840_40247926_minus	symbol	84181	H. sapiens	CHD-6|CHD5|RIGB	protein-coding	chromodomain helicase DNA binding protein 6	This gene encodes a member of the SNF2/RAD54 helicase protein family. The encoded protein contains two chromodomains, a helicase domain, and an ATPase domain. Several multi-subunit protein complexes remodel chromatin to allow patterns of cell type-specific gene expression, and the encoded protein is thought to be a core member of one or more of these chromatin remodeling complexes. The encoded pr…	chr20:41618377-41402083	GO:0036091 positive regulation of transcription from RNA polymerase II promoter in response to oxidative stress;GO:0043619 regulation of transcription from RNA polymerase II promoter in response to oxidative stress;GO:1901522 positive regulation of transcription from RNA polymerase II promoter involved in cellular response to chemical stimulus	GO:0005654 nucleoplasm;GO:0031981 nuclear lumen;GO:0031974 membrane-enclosed lumen	GO:0140658 ATP-dependent chromatin remodeler activity;GO:0003678 DNA helicase activity;GO:0001221 transcription coregulator binding	[GO:0003674] molecular_function; [GO:0043167] ion binding; [GO:0005575] cellular_component; [GO:0005622] intracellular anatomical structure; [GO:0005634] nucleus; [GO:0043226] organelle; [GO:0005654] nucleoplasm; [GO:0003677] DNA binding; [GO:0008150] biological_process; [GO:0051276] chromosome organization; [GO:0016887] ATPase activity; [GO:0004386] helicase activity; [GO:0044403] symbiotic proc…	Disease related genes; Predicted intracellular proteins; Potential drug targets; ENZYME proteins:Hydrolases; Enzymes	Hippocampus;Memory;Neuropsychological Tests;Stomach Neoplasms	SPINOCEREBELLAR ATAXIA, AUTOSOMAL RECESSIVE 6 (disorder); Astigmatism; TARSAL-CARPAL COALITION SYNDROME; Serum albumin measurement; Cerebellar Ataxia; Serum total cholesterol measurement; Carcinoma, Transitional Cell; Influenza; Ataxia; Prostatic Neoplasms; Body Height; Malignant neoplasm of urinary bladder; Bladder Neoplasm; Neuroblastoma; Malignant neoplasm of prostate
CHRD	chr3_184097341_184097389_minus	symbol	8646	H. sapiens		protein-coding	chordin	This gene encodes a secreted protein that dorsalizes early vertebrate embryonic tissues by binding to ventralizing TGF-beta-like bone morphogenetic proteins and sequestering them in latent complexes. The encoded protein may also have roles in organogenesis and during adulthood. It has been suggested that this gene could be a candidate gene for Cornelia de Lange syndrome. Reduced expression of thi…	chr3:184380054-184390739	GO:0021919 BMP signaling pathway involved in spinal cord dorsal/ventral patterning;GO:0033504 floor plate development;GO:0021513 spinal cord dorsal/ventral patterning	GO:0005615 extracellular space;GO:0005576 extracellular region;GO:0110165 cellular anatomical entity	GO:0019955 cytokine binding;GO:0005515 protein binding;GO:0005488 binding	[GO:0005575] cellular_component; [GO:0005615] extracellular space; [GO:0005576] extracellular region; [GO:0008150] biological_process; [GO:0040011] locomotion; [GO:0048870] cell motility; [GO:0007165] signal transduction; [GO:0030154] cell differentiation; [GO:0048856] anatomical structure development; [GO:0003674] molecular_function; [GO:0009790] embryo development; [GO:0008283] cell population …	Predicted secreted proteins	Alcoholism	Aplasia/Hypoplasia of the mandible; Mental handicap; 22q11 Deletion Syndrome; Shprintzen syndrome; Cornelia De Lange Syndrome; Fibrodysplasia Ossificans Progressiva; von Willebrand Disease; Decompression Sickness; Holoprosencephaly; DiGeorge Syndrome; Craniofacial Abnormalities; Thrombocytopenia; Congenital Abnormality; ovarian neoplasm; Malignant neoplasm of ovary; Tumor Cell Invasion; Primary m…
CHST2	chr3_142840191_142840201_minus	symbol	9435	H. sapiens	C6ST|GST-2|GST2|Gn6ST-1|HEL-S-75|glcNAc6ST-1	protein-coding	carbohydrate sulfotransferase 2	This locus encodes a sulfotransferase protein. The encoded enzyme catalyzes the sulfation of a nonreducing N-acetylglucosamine residue, and may play a role in biosynthesis of 6-sulfosialyl Lewis X antigen. [provided by RefSeq, Aug 2011]	chr3:143119771-143124014	GO:1903238 positive regulation of leukocyte tethering or rolling;GO:0018146 keratan sulfate biosynthetic process;GO:1903236 regulation of leukocyte tethering or rolling	GO:0031228 intrinsic component of Golgi membrane;GO:0005802 trans-Golgi network;GO:0098791 Golgi apparatus subcompartment	GO:0001517 N-acetylglucosamine 6-O-sulfotransferase activity;GO:0008146 sulfotransferase activity;GO:0016782 transferase activity, transferring sulphur-containing groups	[GO:0008150] biological_process; [GO:0005975] carbohydrate metabolic process; [GO:0003674] molecular_function; [GO:0005575] cellular_component; [GO:0005622] intracellular anatomical structure; [GO:0043226] organelle; [GO:0005737] cytoplasm; [GO:0005794] Golgi apparatus; [GO:0005634] nucleus; [GO:0005654] nucleoplasm; [GO:0005829] cytosol; [GO:0006950] response to stress; [GO:0006790] sulfur compo…		Alanine Transaminase;Non-alcoholic Fatty Liver Disease	Bleeding ulcer; Chronic gastritis; Familial primary gastric lymphoma; Peptic Ulcer; Mucosa-Associated Lymphoid Tissue Lymphoma; Gastritis; Amyotrophic Lateral Sclerosis; Ulcerative Colitis; Childhood Osteosarcoma; Adenocarcinoma; Osteosarcoma of bone; Osteosarcoma; Neoplasms
CLDN4	chr7_73243736_73243817_plus chr7_73243814_73243837_plus	symbol	1364	H. sapiens	CPE-R|CPER|CPETR|CPETR1|WBSCR8|hCPE-R	protein-coding	claudin 4	The protein encoded by this intronless gene belongs to the claudin family. Claudins are integral membrane proteins that are components of the epithelial cell tight junctions, which regulate movement of solutes and ions through the paracellular space. This protein is a high-affinity receptor for Clostridium perfringens enterotoxin (CPE) and may play a role in internal organ development and functio…	chr7:73830996-73832690	GO:1905050 positive regulation of metallopeptidase activity;GO:0070293 renal absorption;GO:0016338 calcium-independent cell-cell adhesion via plasma membrane cell-adhesion molecules	GO:0016327 apicolateral plasma membrane;GO:0034707 chloride channel complex;GO:0016328 lateral plasma membrane	GO:0005254 chloride channel activity;GO:0005253 anion channel activity;GO:0015103 inorganic anion transmembrane transporter activity	[GO:0005575] cellular_component; [GO:0003674] molecular_function; [GO:0005198] structural molecule activity; [GO:0008150] biological_process; [GO:0040011] locomotion; [GO:0048870] cell motility; [GO:0005886] plasma membrane; [GO:0006810] transport; [GO:0022857] transmembrane transporter activity; [GO:0032991] protein-containing complex; [GO:0007155] cell adhesion; [GO:0022607] cellular component …	Potential drug targets; Disease related genes; Transporters:Transporter channels and pores; Cancer-related genes:Candidate cancer biomarkers		Neoplastic disease of uncertain behavior; Septic Toxemia; Apocrine metaplasia; Sarcomatoid Mesothelioma; Sarcomatoid carcinoma of the lung; Severe Acute Malnutrition; Cystadenocarcinoma, Mucinous; Synovial sarcoma, biphasic; Non-infiltrating lobular carcinoma; Serous surface papillary carcinoma; Mammary Ductal Carcinoma; Biliary Tract Neoplasm; Chronic intestinal pseudo-obstruction; Respiratory H…
CRHR2	chr7_30721409_30721416_minus	symbol	1395	H. sapiens	CRF-RB|CRF2|CRFR2|HM-CRF	protein-coding	corticotropin releasing hormone receptor 2	The protein encoded by this gene belongs to the G-protein coupled receptor 2 family, and the subfamily of corticotropin releasing hormone receptor. This receptor shows high affinity for corticotropin releasing hormone (CRH), and also binds CRH-related peptides such as urocortin. CRH is synthesized in the hypothalamus, and plays an important role in coordinating the endocrine, autonomic, and behav…	chr7:30700103-30649406	GO:0043435 response to corticotropin-releasing hormone;GO:0071376 cellular response to corticotropin-releasing hormone stimulus;GO:0060291 long-term synaptic potentiation	GO:0043679 axon terminus;GO:0044306 neuron projection terminus;GO:0150034 distal axon	GO:0015056 corticotrophin-releasing factor receptor activity;GO:0043404 corticotropin-releasing hormone receptor activity;GO:0017046 peptide hormone binding	[GO:0008150] biological_process; [GO:0007165] signal transduction; [GO:0005575] cellular_component; [GO:0003674] molecular_function; [GO:0005886] plasma membrane; [GO:0002376] immune system process; [GO:0006950] response to stress; [GO:0007267] cell-cell signaling	G-protein coupled receptors:Family 2 (B) receptors; Predicted secreted proteins; G-protein coupled receptors:GPCRs excl olfactory receptors	Diabetes Mellitus, Type 2;Glucose;Insulin Resistance	Colonic Diseases, Functional; Emotional neglect; CEREBRAL AMYLOID ANGIOPATHY, ITM2B-RELATED, 1; Antibiotic-associated diarrhea; Fetal Hypoxia; Dysphoric mood; Bladder pain; POPLITEAL PTERYGIUM SYNDROME, LETHAL TYPE; Anxiety States, Neurotic; Muscular Atrophy; Invasive aspergillosis; Anxiety neurosis (finding); Anhedonia; Cardiovascular Abnormalities; Heroin Dependence; Ischemia; Necrotizing Enter…
DPP6	chr7_153749719_153749729_minus	symbol	1804	H. sapiens	DPL1|DPPX|MRD33|VF2	protein-coding	dipeptidyl peptidase like 6	This gene encodes a single-pass type II membrane protein that is a member of the peptidase S9B family of serine proteases. This protein has no detectable protease activity, most likely due to the absence of the conserved serine residue normally present in the catalytic domain of serine proteases. However, it does bind specific voltage-gated potassium channels and alters their expression and bioph…	chr7:153748133-154894285	GO:1901379 regulation of potassium ion transmembrane transport;GO:0043266 regulation of potassium ion transport;GO:0071805 potassium ion transmembrane transport	GO:0008076 voltage-gated potassium channel complex;GO:0034705 potassium channel complex;GO:0034703 cation channel complex	GO:0008239 dipeptidyl-peptidase activity;GO:0015459 potassium channel regulator activity;GO:0008238 exopeptidase activity	[GO:0008150] biological_process; [GO:0003674] molecular_function; [GO:0008233] peptidase activity; [GO:0005575] cellular_component; [GO:0005886] plasma membrane; [GO:0032991] protein-containing complex; [GO:0006810] transport; [GO:0055085] transmembrane transport	Disease related genes; Peptidases:Serine-type peptidases; Transporters:Accessory Factors Involved in Transport; Potential drug targets; Enzymes	Adenocarcinoma Of Esophagus;Adrenal Cortex Hormones;Amyotrophic Lateral Sclerosis;Angiotensin-Converting Enzyme Inhibitors;Asthma;Attention Deficit Disorder with Hyperactivity;Barrett Esophagus;Body Weight;Bone Density;Bronchodilator Agents;Colitis, Ulcerative;Colorectal Neoplasms;Cough;Digestive System Diseases;Electrocardiography;Forced Expiratory Volume;Gestational Age;HIV-1;Immunoglobulins;Li…	MENTAL RETARDATION, AUTOSOMAL DOMINANT 33; Ventricular Fibrillation, Paroxysmal Familial, 2; Microcephaly autosomal dominant; VENTRICULAR FIBRILLATION DURING MYOCARDIAL INFARCTION, SUSCEPTIBILITY TO; Alternating esotropia; Chorioretinal degeneration; EARLY REPOLARIZATION ASSOCIATED WITH VENTRICULAR FIBRILLATION; Neuroleptic-Induced Tardive Dyskinesia; Paroxysmal familial ventricular fibrillation;…
EBF1	chr5_158527702_158527707_minus	symbol	1879	H. sapiens	COE1|EBF|O/E-1|OLF1	protein-coding	EBF transcription factor 1		chr5:159099916-158695918	GO:0006357 regulation of transcription by RNA polymerase II;GO:0006366 transcription by RNA polymerase II;GO:0006355 regulation of transcription, DNA-templated	GO:0000785 chromatin;GO:0005694 chromosome;GO:0043228 non-membrane-bounded organelle	GO:0070742 C2H2 zinc finger domain binding;GO:0019904 protein domain specific binding;GO:0000978 RNA polymerase II cis-regulatory region sequence-specific DNA binding	[GO:0003674] molecular_function; [GO:0003677] DNA binding; [GO:0008150] biological_process; [GO:0009058] biosynthetic process; [GO:0034641] cellular nitrogen compound metabolic process; [GO:0003700] DNA-binding transcription factor activity; [GO:0005575] cellular_component; [GO:0005622] intracellular anatomical structure; [GO:0005634] nucleus; [GO:0043226] organelle; [GO:0043167] ion binding; [GO…	Predicted intracellular proteins; Cancer-related genes; Transcription factors:Immunoglobulin fold	13,16,19-docosatrienoic acid;Adipose Tissue;Age-Related Hearing Impairment 1;Alopecia;Anthracyclines;Antineoplastic Agents;Blood Pressure;Body Height;Body Weight;Breast Neoplasms;Bronchodilator Agents;Carotid Arteries;Chemokine CCL11;Cleft Lip;Cleft Palate;Cognition Disorders;Cognitive Dysfunction;Forced Expiratory Volume;Gastrointestinal Microbiome;Hip;Hypertension;Hypospadias;Psoriasis;Stress, …	Reaction to severe stress, and adjustment disorders; response to antineoplastic agent; Lymphoma, Follicular, Grade 2; Lymphoma, Mixed-Cell, Follicular; Lymphoma, Follicular, Grade 3; Lymphoma, Small Cleaved-Cell, Follicular; Lymphoma, Follicular, Grade 1; Ph-Like Acute Lymphoblastic Leukemia; Alopecia, Androgenetic, 1; Alopecia, Androgenetic, 2; Alopecia, Androgenetic, 3; Other alopecia; Hip circ…
EFL1P1	chr15_84748775_84748798_plus	symbol	648809	H. sapiens	EFTUD1P1|FAM42B|HsT19321	pseudo	elongation factor like GTPase 1 pseudogene 1		chr15:84080187-84126601
EPHX3	chr19_15342757_15342769_plus	symbol	79852	H. sapiens	ABHD9|EH3	protein-coding	epoxide hydrolase 3		chr19:15233453-15226919	GO:0097176 epoxide metabolic process;GO:0018904 ether metabolic process;GO:0006629 lipid metabolic process	GO:0005783 endoplasmic reticulum;GO:0012505 endomembrane system;GO:0016021 integral component of membrane	GO:0004301 epoxide hydrolase activity;GO:0016803 ether hydrolase activity;GO:0016801 hydrolase activity, acting on ether bonds	[GO:0003674] molecular_function; [GO:0005575] cellular_component; [GO:0005622] intracellular anatomical structure; [GO:0043226] organelle; [GO:0005737] cytoplasm; [GO:0005783] endoplasmic reticulum; [GO:0008150] biological_process; [GO:0006629] lipid metabolic process; [GO:0044281] small molecule metabolic process	Predicted intracellular proteins; Enzymes; ENZYME proteins:Hydrolases		Mean Corpuscular Volume (result); Hereditary Diffuse Gastric Cancer; Stomach Neoplasms; Prostatic Neoplasms; Carcinoma; melanoma; Malignant neoplasm of stomach; Prostate carcinoma; Malignant neoplasm of prostate
FAM193B	chr5_176980312_176980425_plus	symbol	54540	H. sapiens	IRIZIO	protein-coding	family with sequence similarity 193 member B		chr5:177554563-177519788		GO:0016607 nuclear speck;GO:0016604 nuclear body;GO:0005730 nucleolus	GO:0005515 protein binding;GO:0005488 binding;GO:0003674 molecular_function	[GO:0005575] cellular_component; [GO:0005622] intracellular anatomical structure; [GO:0005634] nucleus; [GO:0043226] organelle; [GO:0005737] cytoplasm; [GO:0005654] nucleoplasm; [GO:0005730] nucleolus; [GO:0003674] molecular_function	Predicted intracellular proteins	Age of Onset;Alzheimer Disease	Alveolar rhabdomyosarcoma; Adult Rhabdomyosarcoma; Childhood Rhabdomyosarcoma; Rhabdomyosarcoma; Finding of Mean Corpuscular Hemoglobin
FAT4	chr4_126238739_126238763_minus	symbol	79633	H. sapiens	CDHF14|CDHR11|FAT-J|FATJ|HKLLS2|NBLA00548|VMLDS2	protein-coding	FAT atypical cadherin 4	The protein encoded by this gene is a member of the protocadherin family. This gene may play a role in regulating planar cell polarity (PCP). Studies in mice suggest that loss of PCP signaling may cause cystic kidney disease, and mutations in this gene have been associated with Van Maldergem Syndrome 2. Alternatively spliced transcript variants have been noted for this gene. [provided by RefSeq, …	chr4:125314918-125492932	GO:0035329 hippo signaling;GO:0007157 heterophilic cell-cell adhesion via plasma membrane cell adhesion molecules;GO:0021987 cerebral cortex development	GO:0070062 extracellular exosome;GO:1903561 extracellular vesicle;GO:0043230 extracellular organelle	GO:0005509 calcium ion binding;GO:0046872 metal ion binding;GO:0043169 cation binding	[GO:0005575] cellular_component; [GO:0005886] plasma membrane; [GO:0003674] molecular_function; [GO:0043167] ion binding; [GO:0008150] biological_process; [GO:0007155] cell adhesion; [GO:0007165] signal transduction; [GO:0005615] extracellular space; [GO:0005576] extracellular region; [GO:0043226] organelle; [GO:0048856] anatomical structure development; [GO:0030154] cell differentiation; [GO:006…	Disease related genes; Cancer-related genes	Bilirubin;Bipolar Disorder;Cerebrospinal Fluid;Depressive Disorder;amyloid beta-protein (1-42)	HENNEKAM LYMPHANGIECTASIA-LYMPHEDEMA SYNDROME 2; VAN MALDERGEM SYNDROME 2; Pericardial lymphangiectasia; Bilateral choanal atresia/stenosis; HENNEKAM LYMPHANGIECTASIA-LYMPHEDEMA SYNDROME 1; Heterotopia, Periventricular, Autosomal Recessive; Periventricular gray matter heterotopia; Pulmonary lymphangiectasia; Van Maldergem Wetzburger Verloes syndrome; Caudal appendage; Double kidney (disorder); He…
FBXO39	chr17_6679348_6679361_plus	symbol	162517	H. sapiens	CT144|FBOX39|Fbx39	protein-coding	F-box protein 39	Members of the F-box protein family, such as FBXO39, are characterized by an approximately 40-amino acid F-box motif. SCF complexes, formed by SKP1 (MIM 601434), cullin (see CUL1; MIM 603134), and F-box proteins, act as protein-ubiquitin ligases. F-box proteins interact with SKP1 through the F box, and they interact with ubiquitination targets through other protein interaction domains (Jin et al.…	chr17:6776215-6787646	GO:0031146 SCF-dependent proteasomal ubiquitin-dependent protein catabolic process;GO:0043161 proteasome-mediated ubiquitin-dependent protein catabolic process;GO:0010498 proteasomal protein catabolic process	GO:0019005 SCF ubiquitin ligase complex;GO:0031461 cullin-RING ubiquitin ligase complex;GO:0000151 ubiquitin ligase complex	GO:0005515 protein binding;GO:0005488 binding;GO:0003674 molecular_function	[GO:0003674] molecular_function; [GO:0008150] biological_process; [GO:0009056] catabolic process; [GO:0005575] cellular_component; [GO:0005622] intracellular anatomical structure; [GO:0032991] protein-containing complex	Predicted intracellular proteins	Metabolism	Invasive Ductal Breast Carcinoma; Childhood Osteosarcoma; Osteosarcoma of bone; Osteosarcoma; Colon Carcinoma; Malignant tumor of colon; Carcinogenesis; Breast Carcinoma; Malignant neoplasm of breast; Primary malignant neoplasm; Malignant Neoplasms; Neoplasms
GAD1	chr2_171670448_171670453_minus	symbol	2571	H. sapiens	CPSQ1|DEE89|GAD|SCP	protein-coding	glutamate decarboxylase 1	This gene encodes one of several forms of glutamic acid decarboxylase, identified as a major autoantigen in insulin-dependent diabetes. The enzyme encoded is responsible for catalyzing the production of gamma-aminobutyric acid from L-glutamic acid. A pathogenic role for this enzyme has been identified in the human pancreas since it has been identified as an autoantigen and an autoreactive T cell …	chr2:170813210-170861151	GO:0018352 protein-pyridoxal-5-phosphate linkage;GO:0006540 glutamate decarboxylation to succinate;GO:0009449 gamma-aminobutyric acid biosynthetic process	GO:0061200 clathrin-sculpted gamma-aminobutyric acid transport vesicle;GO:0061202 clathrin-sculpted gamma-aminobutyric acid transport vesicle membrane;GO:0060198 clathrin-sculpted vesicle	GO:0004351 glutamate decarboxylase activity;GO:0016595 glutamate binding;GO:0016831 carboxy-lyase activity	[GO:0003674] molecular_function; [GO:0043167] ion binding; [GO:0008150] biological_process; [GO:0044281] small molecule metabolic process; [GO:0016829] lyase activity; [GO:0005575] cellular_component; [GO:0005886] plasma membrane; [GO:0009058] biosynthetic process; [GO:0006520] cellular amino acid metabolic process; [GO:0005622] intracellular anatomical structure; [GO:0005737] cytoplasm; [GO:0007…	Disease related genes; ENZYME proteins:Lyases; Predicted intracellular proteins; Potential drug targets; Enzymes	Bronchodilator Agents;Lung Volume Measurements;Pulmonary Disease, Chronic Obstructive;Uric Acid	Uncontrolled pain; Cerebral Palsy, Spastic Quadriplegic, 1; Hypochondriasis; Retinal microaneurysm with diabetes mellitus; Lamellar macular hole; Secondary Raynaud's phenomenon; Glutaric aciduria, type 1; Mild non-proliferative diabetic retinopathy; Facial Pain; Post traumatic seizures; Cerebellar Ataxia, Late Onset; physical symptom; Alcohol abuse or dependence; anxiety generalized; Separation A…
GALP	chr19_56688338_56688403_minus	symbol	85569	H. sapiens		protein-coding	galanin like peptide	This gene encodes a member of the galanin family of neuropeptides. The encoded protein binds galanin receptors 1, 2 and 3 with the highest affinity for galanin receptor 3 and has been implicated in biological processes involving the central nervous system including hypothalamic regulation of metabolism and reproduction. A peptide encoded by a splice variant of this gene, termed alarin, has vasoac…	chr19:56176008-56185775	GO:0042595 behavioral response to starvation;GO:0032098 regulation of appetite;GO:0061844 antimicrobial humoral immune response mediated by antimicrobial peptide	GO:0005576 extracellular region;GO:0110165 cellular anatomical entity;GO:0005575 cellular_component	GO:0005179 hormone activity;GO:0048018 receptor ligand activity;GO:0030546 signaling receptor activator activity	[GO:0005575] cellular_component; [GO:0005576] extracellular region; [GO:0003674] molecular_function; [GO:0008150] biological_process; [GO:0007165] signal transduction; [GO:0006950] response to stress; [GO:0002376] immune system process	Predicted secreted proteins	Urine	Childhood Ganglioneuroblastoma; Ganglioneuroblastoma; Neuroblastic tumors; Ganglioneuroma; Alzheimer Disease, Late Onset; Diabetes Mellitus, Experimental; Fever; Hyperglycemia; Metabolic Syndrome X; Blood Protein Measurement; Diabetes; Diabetes Mellitus; Obesity; Diabetes Mellitus, Non-Insulin-Dependent
GCNT2	chr6_10556098_10556147_plus	symbol	2651	H. sapiens	CCAT|CTRCT13|GCNT2C|GCNT5|IGNT|II|NACGT1|NAGCT1|ULG3|bA360O19.2|bA421M1.1	protein-coding	glucosaminyl (N-acetyl) transferase 2 (I blood group)	This gene encodes the enzyme responsible for formation of the blood group I antigen. The i and I antigens are distinguished by linear and branched poly-N-acetyllactosaminoglycans, respectively. The encoded protein is the I-branching enzyme, a beta-1,6-N-acetylglucosaminyltransferase responsible for the conversion of fetal i antigen to adult I antigen in erythrocytes during embryonic development. …	chr6:10521283-10629368	GO:0036438 maintenance of lens transparency;GO:0034116 positive regulation of heterotypic cell-cell adhesion;GO:0034114 regulation of heterotypic cell-cell adhesion	GO:0000139 Golgi membrane;GO:0005794 Golgi apparatus;GO:0098588 bounding membrane of organelle	GO:0008109 N-acetyllactosaminide beta-1,6-N-acetylglucosaminyltransferase activity;GO:0008375 acetylglucosaminyltransferase activity;GO:0008194 UDP-glycosyltransferase activity	[GO:0005575] cellular_component; [GO:0005622] intracellular anatomical structure; [GO:0043226] organelle; [GO:0005737] cytoplasm; [GO:0005794] Golgi apparatus; [GO:0003674] molecular_function; [GO:0016757] transferase activity, transferring glycosyl groups; [GO:0008150] biological_process; [GO:0009058] biosynthetic process; [GO:0006464] cellular protein modification process; [GO:0040011] locomoti…	Disease related genes; ENZYME proteins:Transferases; Predicted intracellular proteins; Potential drug targets; Enzymes		Adult i Blood Group Phenotype; CATARACT 13 WITH ADULT i PHENOTYPE; Blood group antigen abnormality; Hyperferritinemia, hereditary, with congenital cataracts; Congenital total cataract; Congenital cataract; Monocyte count procedure; Monocyte count result; Lean body mass; Bilateral cataracts (disorder); Basal-Like Breast Carcinoma; Stage 0 Gallbladder Cancer AJCC v8; Stage IIA Gallbladder Cancer AJ…
GHSR	chr3_172167644_172167693_plus	symbol	2693	H. sapiens	GHDP	protein-coding	growth hormone secretagogue receptor	This gene encodes a member of the G-protein coupled receptor family. The encoded protein may play a role in energy homeostasis and regulation of body weight. Two identified transcript variants are expressed in several tissues and are evolutionary conserved in fish and swine. One transcript, 1a, excises an intron and encodes the functional protein; this protein is the receptor for the Ghrelin liga…	chr3:172448456-172443291	GO:0036321 ghrelin secretion;GO:0043133 hindgut contraction;GO:0043134 regulation of hindgut contraction	GO:0098685 Schaffer collateral - CA1 synapse;GO:0099699 integral component of synaptic membrane;GO:0099240 intrinsic component of synaptic membrane	GO:0001616 growth hormone secretagogue receptor activity;GO:0016520 growth hormone-releasing hormone receptor activity;GO:0017046 peptide hormone binding	[GO:0008150] biological_process; [GO:0007165] signal transduction; [GO:0005575] cellular_component; [GO:0003674] molecular_function; [GO:0005886] plasma membrane; [GO:0007010] cytoskeleton organization; [GO:0006950] response to stress; [GO:0048856] anatomical structure development; [GO:0000003] reproduction; [GO:0050877] nervous system process; [GO:0006810] transport; [GO:0007267] cell-cell signa…	Transporters; Potential drug targets; Disease related genes; G-protein coupled receptors:GPCRs excl olfactory receptors	Body Height;Gait;Plaque, Atherosclerotic	Markedly reduced food intake; ACTH-dependent Cushing's syndrome; Combat Disorders; Short Stature, Idiopathic, Autosomal; Thymic Carcinoid Tumor; Decreased serum insulin-like growth factor 1; ACTH Syndrome, Ectopic; Thyrotroph adenoma; Digestive System Neoplasms; Carcinoid tumor of lung; Constitutional delay of growth and puberty; Opioid abuse; Motion Sickness; Pituitary dwarfism; Hypernatremia; G…
GNG7	chr19_2603617_2603625_plus	symbol	2788	H. sapiens	HG3B	protein-coding	G protein subunit gamma 7		chr19:2702694-2511219	GO:0008277 regulation of G protein-coupled receptor signaling pathway;GO:0007186 G protein-coupled receptor signaling pathway;GO:0009966 regulation of signal transduction	GO:0005834 heterotrimeric G-protein complex;GO:1905360 GTPase complex;GO:0031234 extrinsic component of cytoplasmic side of plasma membrane	GO:0031681 G-protein beta-subunit binding;GO:0005515 protein binding;GO:0005488 binding	[GO:0008150] biological_process; [GO:0007165] signal transduction; [GO:0003674] molecular_function; [GO:0005575] cellular_component; [GO:0005622] intracellular anatomical structure; [GO:0032991] protein-containing complex; [GO:0005886] plasma membrane; [GO:0005737] cytoplasm; [GO:0005615] extracellular space; [GO:0005576] extracellular region; [GO:0043226] organelle	Predicted intracellular proteins; RAS pathway related proteins	Blood Circulation;S-(3-hydroxypropyl)cysteine N-acetate;Schizophrenia;Smoking;Trypanosoma cruzi	impaired motor coordination; Laryngeal Diseases; Adult Classical Hodgkin Lymphoma; Classical Hodgkin's Lymphoma; Malignant neoplasm of gastrointestinal tract; Chronic kidney disease stage 5; Red Blood Cell Count measurement; Malignant Head and Neck Neoplasm; Head and Neck Carcinoma; Kidney Failure, Chronic; Systolic Pressure; Esophageal Neoplasms; Malignant neoplasm of esophagus; Squamous cell ca…
HTR1B	chr6_78173166_78173182_plus	symbol	3351	H. sapiens	5-HT-1B|5-HT-1D-beta|5-HT1B|5-HT1DB|HTR1D2|HTR1DB|S12	protein-coding	5-hydroxytryptamine receptor 1B	The protein encoded by this intronless gene is a G-protein coupled receptor for serotonin (5-hydroxytryptamine). Ligand binding activates second messengers that inhibit the activity of adenylate cyclase and manage the release of serotonin, dopamine, and acetylcholine in the brain. The encoded protein may be involved in several neuropsychiatric disorders and therefore is often a target of antidepr…	chr6:77463491-77460924	GO:0014053 negative regulation of gamma-aminobutyric acid secretion;GO:0014063 negative regulation of serotonin secretion;GO:0071502 cellular response to temperature stimulus	GO:0099154 serotonergic synapse;GO:0098665 serotonin receptor complex;GO:0098666 G protein-coupled serotonin receptor complex	GO:0099511 voltage-gated calcium channel activity involved in regulation of cytosolic calcium levels;GO:0099626 voltage-gated calcium channel activity involved in regulation of presynaptic cytosolic calcium levels;GO:0043176 amine binding	[GO:0008150] biological_process; [GO:0007165] signal transduction; [GO:0005575] cellular_component; [GO:0003674] molecular_function; [GO:0005886] plasma membrane; [GO:0003013] circulatory system process; [GO:0007267] cell-cell signaling; [GO:0008283] cell population proliferation; [GO:0042592] homeostatic process; [GO:0043167] ion binding; [GO:0022857] transmembrane transporter activity; [GO:0006…	G-protein coupled receptors:Serotonin receptors; FDA approved drug targets:Small molecule drugs; Transporters; G-protein coupled receptors:GPCRs excl olfactory receptors	Age of Onset;Alzheimer Disease;Antineoplastic Agents;Menarche;Paclitaxel;Paliperidone Palmitate;Parasitemia;Precursor Cell Lymphoblastic Leukemia-Lymphoma;Schizophrenia;Trypanosoma cruzi	Offensive aggression; Intermittent Explosive Disorder; Familial migraine; Attention deficit-hyperactivity; Alcohol abuse or dependence; Impulsive aggression; Psychosis, Brief Reactive; Schizophreniform Disorders; Induced hypothermia (finding); heroin abuse; Angina Pectoris, Variant; Gambling, Pathological; Coronary Artery Vasospasm; Conduct Disorder; Ichthyosis Bullosa of Siemens; Cluster Headach…
IFFO1	chr12_6665057_6665064_plus	symbol	25900	H. sapiens	HOM-TES-103|IFFO	protein-coding	intermediate filament family orphan 1	This gene is a member of the intermediate filament family. Intermediate filaments are proteins which are primordial components of the cytoskeleton and nuclear envelope. The proteins encoded by the members of this gene family are evolutionarily and structurally related but have limited sequence homology, with the exception of the central rod domain. Multiple alternatively spliced transcript varian…	chr12:6556097-6538961	GO:1990683 DNA double-strand break attachment to nuclear envelope;GO:1990166 protein localization to site of double-strand break;GO:0097240 chromosome attachment to the nuclear envelope	GO:0005637 nuclear inner membrane;GO:0035861 site of double-strand break;GO:0090734 site of DNA damage	GO:0005515 protein binding;GO:0005488 binding;GO:0003674 molecular_function	[GO:0005575] cellular_component; [GO:0005622] intracellular anatomical structure; [GO:0043226] organelle; [GO:0005856] cytoskeleton; [GO:0005634] nucleus; [GO:0003674] molecular_function; [GO:0005635] nuclear envelope; [GO:0005654] nucleoplasm; [GO:0005694] chromosome; [GO:0008150] biological_process; [GO:0034641] cellular nitrogen compound metabolic process; [GO:0006950] response to stress; [GO:…	Predicted intracellular proteins		ovarian neoplasm; Malignant neoplasm of ovary; Carcinoma, Ovarian Epithelial; Carcinogenesis
IKZF3	chr17_37926277_37926322_plus	symbol	22806	H. sapiens	AIO|AIOLOS|IMD84|ZNFN1A3	protein-coding	IKAROS family zinc finger 3	This gene encodes a member of the Ikaros family of zinc-finger proteins. Three members of this protein family (Ikaros, Aiolos and Helios) are hematopoietic-specific transcription factors involved in the regulation of lymphocyte development. This gene product is a transcription factor that is important in the regulation of B lymphocyte proliferation and differentiation. Both Ikaros and Aiolos can …	chr17:39864312-39757715	GO:0045577 regulation of B cell differentiation;GO:0030888 regulation of B cell proliferation;GO:0042100 B cell proliferation	GO:0005654 nucleoplasm;GO:0031981 nuclear lumen;GO:0005829 cytosol	GO:1990841 promoter-specific chromatin binding;GO:0042826 histone deacetylase binding;GO:0001228 DNA-binding transcription activator activity, RNA polymerase II-specific	[GO:0005575] cellular_component; [GO:0005622] intracellular anatomical structure; [GO:0005634] nucleus; [GO:0043226] organelle; [GO:0005737] cytoplasm; [GO:0003674] molecular_function; [GO:0043167] ion binding; [GO:0005654] nucleoplasm; [GO:0005829] cytosol; [GO:0003677] DNA binding; [GO:0008150] biological_process; [GO:0009058] biosynthetic process; [GO:0034641] cellular nitrogen compound metabo…	Transcription factors:Zinc-coordinating DNA-binding domains; Predicted intracellular proteins	Asthma;Colitis, Ulcerative;Crohn Disease;Dermatitis, Atopic;Hypersensitivity;Inflammatory Bowel Diseases;Liver Cirrhosis, Biliary;Lupus Erythematosus, Systemic;Rhinitis, Allergic, Seasonal;Scleroderma, Systemic	Hypodiploid B Acute Lymphoblastic Leukemia; Adenocarcinoma of the gastroesophageal junction; Pancreatic carcinoma resectable; Gastro-enteropancreatic neuroendocrine tumor; Selective immunoglobulin A deficiency; Adult onset asthma; L2 Acute Lymphoblastic Leukemia; Skin toxicity; Immunoglobulin A deficiency (disorder); Luminal B Breast Carcinoma; Hay fever; Small Lymphocytic Lymphoma; Marginal Zone…
IL1RL2	chr2_102803555_102803624_plus	symbol	8808	H. sapiens	IL-1Rrp2|IL-36R|IL1R-rp2|IL1RRP2	protein-coding	interleukin 1 receptor like 2	The protein encoded by this gene is a member of the interleukin 1 receptor family. An experiment with transient gene expression demonstrated that this receptor was incapable of binding to interleukin 1 alpha and interleukin 1 beta with high affinity. This gene and four other interleukin 1 receptor family genes, including interleukin 1 receptor, type I (IL1R1), interleukin 1 receptor, type II (IL1…	chr2:102186973-102242910	GO:0070498 interleukin-1-mediated signaling pathway;GO:0006968 cellular defense response;GO:0045582 positive regulation of T cell differentiation	GO:0005887 integral component of plasma membrane;GO:0031226 intrinsic component of plasma membrane;GO:0016021 integral component of membrane	GO:0004909 interleukin-1, type I, activating receptor activity;GO:0004908 interleukin-1 receptor activity;GO:0050135 NAD(P)+ nucleosidase activity	[GO:0003674] molecular_function; [GO:0008150] biological_process; [GO:0007165] signal transduction; [GO:0005575] cellular_component; [GO:0002376] immune system process; [GO:0006950] response to stress; [GO:0005886] plasma membrane; [GO:0016798] hydrolase activity, acting on glycosyl bonds; [GO:0048856] anatomical structure development; [GO:0030154] cell differentiation; [GO:0007155] cell adhesion	Predicted intracellular proteins	Hypersensitivity;IL1RL1 protein, human;Liver Cirrhosis, Biliary;Waist Circumference	Keratosis lichenoides chronica; Pneumonia and influenza; Pustular psoriasis; Periodic fever; Generalized pustular psoriasis; Autoinflammatory disorder; Psoriasiform eczema; Intestinal fibrosis; Autoinflammatory disease; Hidradenitis Suppurativa; Skin Abnormalities; Allergic Reaction; Exanthema; Inflammatory pain; Primary Sjögren's syndrome; Ureteral obstruction; Pancreatitis, Chronic; Inflammator…
IRF4	chr6_391954_391980_plus	symbol	3662	H. sapiens	LSIRF|MUM1|NF-EM5|SHEP8	protein-coding	interferon regulatory factor 4	The protein encoded by this gene belongs to the IRF (interferon regulatory factor) family of transcription factors, characterized by an unique tryptophan pentad repeat DNA-binding domain. The IRFs are important in the regulation of interferons in response to infection by virus, and in the regulation of interferon-inducible genes. This family member is lymphocyte specific and negatively regulates …	chr6:391752-411443	GO:0032736 positive regulation of interleukin-13 production;GO:0072540 T-helper 17 cell lineage commitment;GO:0002295 T-helper cell lineage commitment	GO:0000786 nucleosome;GO:0044815 DNA packaging complex;GO:0032993 protein-DNA complex	GO:0003713 transcription coactivator activity;GO:0001228 DNA-binding transcription activator activity, RNA polymerase II-specific;GO:0001216 DNA-binding transcription activator activity	[GO:0008150] biological_process; [GO:0009058] biosynthetic process; [GO:0034641] cellular nitrogen compound metabolic process; [GO:0003674] molecular_function; [GO:0003700] DNA-binding transcription factor activity; [GO:0003677] DNA binding; [GO:0005575] cellular_component; [GO:0005622] intracellular anatomical structure; [GO:0005634] nucleus; [GO:0043226] organelle; [GO:0005654] nucleoplasm; [GO…	Disease related genes; Predicted intracellular proteins; Cancer-related genes:Candidate cancer biomarkers; Cancer-related genes:Mutated cancer genes; Transcription factors:Helix-turn-helix domains	Alopecia;Arthritis, Rheumatoid;Carcinoma, Basal Cell;Carcinoma, Squamous Cell;Celiac Disease;Crohn Disease;Eye Color;Eyebrows;Hair Color;Hodgkin Disease;Inflammatory Bowel Diseases;Leukemia, Lymphocytic, Chronic, B-Cell;Lymphoma, Large B-Cell, Diffuse;Melanoma;Melanosis;Multiple Myeloma;Schizophrenia;Skin Neoplasms;Skin Pigmentation;Sunburn;Suntan;Supranuclear Palsy, Progressive	Pediatric nodal marginal zone lymphoma; Skin-Hair-Eye Pigmentation, Variation In, 8; Duodenal-type follicular lymphoma; Pagetoid reticulosis; Disorder of neck; Whipple Disease; Breast Diffuse Large B-Cell Lymphoma; Post-transplant lymphoproliferative disorder, polymorphic; Spot pigmented; Pediatric follicular lymphoma; Adult Primary Cutaneous Anaplastic Large Cell Lymphoma; Arthritic pain; Eye Co…
IRX1	chr5_3595993_3595997_plus	symbol	79192	H. sapiens	IRX-5|IRXA1	protein-coding	iroquois homeobox 1	This gene encodes a member of the Iroquois homeobox protein family. Homeobox genes in this family are involved in pattern formation in the embryo. The gene product has been identified as a tumor suppressor in gastric (PMID: 21602894, 20440264) and head and neck cancers (PMID: 18559491). A pseudogene of this gene is located on chromosome 13. [provided by RefSeq, Dec 2011]	chr5:3595832-3601403	GO:0072272 proximal/distal pattern formation involved in metanephric nephron development;GO:0072268 pattern specification involved in metanephros development;GO:0072086 specification of loop of Henle identity	GO:0000785 chromatin;GO:0005694 chromosome;GO:0043228 non-membrane-bounded organelle	GO:0001227 DNA-binding transcription repressor activity, RNA polymerase II-specific;GO:0001217 DNA-binding transcription repressor activity;GO:0000978 RNA polymerase II cis-regulatory region sequence-specific DNA binding	[GO:0003674] molecular_function; [GO:0003677] DNA binding; [GO:0008150] biological_process; [GO:0009058] biosynthetic process; [GO:0034641] cellular nitrogen compound metabolic process; [GO:0005575] cellular_component; [GO:0005622] intracellular anatomical structure; [GO:0005634] nucleus; [GO:0043226] organelle; [GO:0003700] DNA-binding transcription factor activity; [GO:0005694] chromosome; [GO:…	Predicted intracellular proteins; Transcription factors:Helix-turn-helix domains	Alzheimer Disease;Arthritis, Juvenile;Arthritis, Rheumatoid;DNA Methylation;Heart Rate;Mental Disorders;Neuropsychological Tests;Peripheral Nervous System Diseases;Prostatic Neoplasms;Rheumatoid Factor;Sleep;Stroke;Surveys and Questionnaires;Tooth;Vaccine Potency;antithrombin III-protease complex;docetaxel	North Carolina macular dystrophy; Low grade glioma; Chronic gastritis; Androgen-Insensitivity Syndrome; Seminoma; Infection caused by Helicobacter pylori; Glomerular Filtration Rate; Squamous cell carcinoma of tongue; Waist-Hip Ratio; Helicobacter pylori (H. pylori) infection in conditions classified elsewhere and of unspecified site; Squamous cell carcinoma of lung; Lung diseases; Secondary mali…
ITPRIPL1	chr2_96991137_96991149_plus	symbol	150771	H. sapiens	KIAA1754L	protein-coding	ITPRIP like 1		chr2:96325317-96330507		GO:0016021 integral component of membrane;GO:0031224 intrinsic component of membrane;GO:0016020 membrane	GO:0005515 protein binding;GO:0005488 binding;GO:0003674 molecular_function	[GO:0005575] cellular_component; [GO:0003674] molecular_function			Adenocarcinoma of lung (disorder)
KAT14	chr20_18125937_18126055_plus	symbol	57325	H. sapiens	ATAC2|CRP2BP|CSRP2BP|PRO1194|dJ717M23.1	protein-coding	lysine acetyltransferase 14	CSRP2 is a protein containing two LIM domains, which are double zinc finger motifs found in proteins of diverse function. CSRP2 and some related proteins are thought to act as protein adapters, bridging two or more proteins to form a larger protein complex. The protein encoded by this gene binds to one of the LIM domains of CSRP2 and contains an acetyltransferase domain. Although the encoded prot…	chr20:18137153-18188372	GO:0043966 histone H3 acetylation;GO:0016573 histone acetylation;GO:0018393 internal peptidyl-lysine acetylation	GO:0005634 nucleus;GO:0005737 cytoplasm;GO:0043231 intracellular membrane-bounded organelle	GO:0030274 LIM domain binding;GO:0004402 histone acetyltransferase activity;GO:0061733 peptide-lysine-N-acetyltransferase activity	[GO:0003674] molecular_function; [GO:0016746] transferase activity, transferring acyl groups; [GO:0005575] cellular_component; [GO:0005622] intracellular anatomical structure; [GO:0032991] protein-containing complex; [GO:0005634] nucleus; [GO:0043226] organelle; [GO:0005654] nucleoplasm; [GO:0008150] biological_process; [GO:0007049] cell cycle; [GO:0000278] mitotic cell cycle; [GO:0006464] cellul…	Predicted intracellular proteins		CORNEAL ENDOTHELIAL DYSTROPHY 1, AUTOSOMAL DOMINANT; Polymorphous corneal dystrophy; Global developmental delay; Seizures
KATNAL1	chr13_30882221_30882273_minus	symbol	84056	H. sapiens		protein-coding	katanin catalytic subunit A1 like 1		chr13:30307551-30200026	GO:0051013 microtubule severing;GO:0007283 spermatogenesis;GO:0048232 male gamete generation	GO:0000922 spindle pole;GO:0005819 spindle;GO:0005874 microtubule	GO:0008568 microtubule-severing ATPase activity;GO:0016853 isomerase activity;GO:0008017 microtubule binding	[GO:0003674] molecular_function; [GO:0043167] ion binding; [GO:0005575] cellular_component; [GO:0005622] intracellular anatomical structure; [GO:0043226] organelle; [GO:0005856] cytoskeleton; [GO:0008092] cytoskeletal protein binding; [GO:0016887] ATPase activity; [GO:0008150] biological_process; [GO:0007010] cytoskeleton organization; [GO:0005737] cytoplasm; [GO:0016853] isomerase activity; [GO:…	Predicted intracellular proteins; Enzymes; ENZYME proteins:Hydrolases	Alopecia	atopic eczema/dermatitis (non-specific); Azoospermia; Male infertility; Microcephaly; Intellectual Disability; Prostate carcinoma; Malignant neoplasm of prostate; Tumor Cell Invasion
KCNA1	chr12_5019366_5019380_plus	symbol	3736	H. sapiens	AEMK|EA1|HBK1|HUK1|KV1.1|MBK1|MK1|RBK1	protein-coding	potassium voltage-gated channel subfamily A member 1	This gene encodes a voltage-gated delayed potassium channel that is phylogenetically related to the Drosophila Shaker channel. The encoded protein has six putative transmembrane segments (S1-S6), and the loop between S5 and S6 forms the pore and contains the conserved selectivity filter motif (GYGD). The functional channel is a homotetramer. The N-terminus of the channel is associated with beta s…	chr12:4909905-4918256	GO:0050976 detection of mechanical stimulus involved in sensory perception of touch;GO:0050975 sensory perception of touch;GO:0099505 regulation of presynaptic membrane potential	GO:0044224 juxtaparanode region of axon;GO:0033270 paranode region of axon;GO:0044305 calyx of Held	GO:1905030 voltage-gated ion channel activity involved in regulation of postsynaptic membrane potential;GO:0099508 voltage-gated ion channel activity involved in regulation of presynaptic membrane potential;GO:0005251 delayed rectifier potassium channel activity	[GO:0003674] molecular_function; [GO:0005575] cellular_component; [GO:0006810] transport; [GO:0008150] biological_process; [GO:0055085] transmembrane transport; [GO:0022857] transmembrane transporter activity; [GO:0022607] cellular component assembly; [GO:0065003] protein-containing complex assembly; [GO:0032991] protein-containing complex; [GO:0005886] plasma membrane; [GO:0005622] intracellular…	FDA approved drug targets:Small molecule drugs; Predicted intracellular proteins; Disease related genes; Voltage-gated ion channels:Voltage-Gated Potassium Channels	Angiotensin-Converting Enzyme Inhibitors;Conduct Disorder;Cough;Schizophrenia	Autosomal dominant primary hypomagnesemia with hypocalciuria; Continuous Muscle Fiber Activity, Hereditary; MYOKYMIA 1 WITH HYPOMAGNESEMIA; Myokymia 1; Episodic Ataxia, Type 7; Focal Sensory Seizure; Benign neonatal epilepsy; Paroxysmal nocturnal dyspnea; Craniofacial disproportion; Hemiplegic migraine; Tip-toe gait; Neurologic Manifestations; Episodic ataxia type 2 (disorder); Generalized Epilep…
KCNK10	chr14_88790299_88790315_minus	symbol	54207	H. sapiens	K2p10.1|PPP1R97|TREK-2|TREK2	protein-coding	potassium two pore domain channel subfamily K member 10	The protein encoded by this gene belongs to the family of potassium channel proteins containing two pore-forming P domains. This channel is an open rectifier which primarily passes outward current under physiological K+ concentrations, and is stimulated strongly by arachidonic acid and to a lesser degree by membrane stretching, intracellular acidification, and general anaesthetics. Several altern…	chr14:88326912-88180108	GO:0030322 stabilization of membrane potential;GO:0007613 memory;GO:0071805 potassium ion transmembrane transport	GO:0005887 integral component of plasma membrane;GO:0031226 intrinsic component of plasma membrane;GO:0016021 integral component of membrane	GO:0022841 potassium ion leak channel activity;GO:0022840 leak channel activity;GO:0022842 narrow pore channel activity	[GO:0005575] cellular_component; [GO:0022857] transmembrane transporter activity; [GO:0003674] molecular_function; [GO:0006810] transport; [GO:0008150] biological_process; [GO:0055085] transmembrane transport; [GO:0005886] plasma membrane; [GO:0007165] signal transduction; [GO:0050877] nervous system process		Antigens;Bipolar Disorder;Chemical and Drug Induced Liver Injury;Immunoglobulin G;Mental Processes;Nitrofurantoin;Vascular Calcification	Cerebrovascular Occlusion; Acute cerebral ischemia; Deafness; Synovial Cyst; Transient Cerebral Ischemia; Myxoid cyst; Chronic pain; Transient Ischemic Attack; Brain Ischemia; Forgetful; Migraine Disorders; Status Epilepticus; Heart Diseases; Middle Cerebral Artery Occlusion; Unipolar Depression; Memory impairment; Neuralgia; Mental disorders; Epilepsy; Major Depressive Disorder; Pain
LDHD	chr16_75144649_75144703_plus	symbol	197257	H. sapiens	DLACD|DLD	protein-coding	lactate dehydrogenase D	The protein encoded by this gene belongs to the D-isomer specific 2-hydroxyacid dehydrogenase family. The similar protein in yeast has both D-lactate and D-glycerate dehydrogenase activities. Alternative splicing occurs at this locus and two transcript variants encoding distinct isoforms have been identified. [provided by RefSeq, Jul 2008]	chr16:75116795-75111864	GO:1903457 lactate catabolic process;GO:0006089 lactate metabolic process;GO:1901616 organic hydroxy compound catabolic process	GO:0005743 mitochondrial inner membrane;GO:0019866 organelle inner membrane;GO:0031966 mitochondrial membrane	GO:0004458 D-lactate dehydrogenase (cytochrome) activity;GO:0016898 oxidoreductase activity, acting on the CH-OH group of donors, cytochrome as acceptor;GO:0008720 D-lactate dehydrogenase activity	[GO:0003674] molecular_function; [GO:0043167] ion binding; [GO:0008150] biological_process; [GO:0016491] oxidoreductase activity; [GO:0005575] cellular_component; [GO:0005622] intracellular anatomical structure; [GO:0043226] organelle; [GO:0005737] cytoplasm; [GO:0005739] mitochondrion; [GO:0044281] small molecule metabolic process; [GO:0009056] catabolic process	ENZYME proteins:Oxidoreductases; Predicted intracellular proteins; Enzymes		Lactic Aciduria due to D-Lactic Acid; Lacticaciduria; Aniridia; Hernia, Inguinal; Downward slant of palpebral fissure; Tremor; Microcephaly; Intellectual Disability; Conventional (Clear Cell) Renal Cell Carcinoma
LHX1	chr17_35297952_35297962_plus	symbol	3975	H. sapiens	LIM-1|LIM1	protein-coding	LIM homeobox 1	This gene encodes a member of a large protein family which contains the LIM domain, a unique cysteine-rich zinc-binding domain. The encoded protein is a transcription factor important for the development of the renal and urogenital systems. This gene is a candidate for Mayer-Rokitansky-Kuster-Hauser syndrome, a disorder characterized by anomalies in the female genital tract. [provided by RefSeq, …	chr17:36937475-36944612	GO:0035847 uterine epithelium development;GO:0035849 nephric duct elongation;GO:0035852 horizontal cell localization	GO:0005667 transcription regulator complex;GO:0000785 chromatin;GO:0005694 chromosome	GO:0000987 cis-regulatory region sequence-specific DNA binding;GO:0000981 DNA-binding transcription factor activity, RNA polymerase II-specific;GO:0000977 RNA polymerase II transcription regulatory region sequence-specific DNA binding	[GO:0003674] molecular_function; [GO:0003677] DNA binding; [GO:0008150] biological_process; [GO:0009058] biosynthetic process; [GO:0034641] cellular nitrogen compound metabolic process; [GO:0003700] DNA-binding transcription factor activity; [GO:0005575] cellular_component; [GO:0005622] intracellular anatomical structure; [GO:0005634] nucleus; [GO:0043226] organelle; [GO:0043167] ion binding; [GO…	Predicted intracellular proteins; Transcription factors:Helix-turn-helix domains; Cancer-related genes:Candidate cancer biomarkers	Bronchodilator Agents;Hippocampus;Lung Volume Measurements;Orofacial Cleft 1;Sleep Apnea, Obstructive	CHROMOSOME 17q12 DELETION SYNDROME; Pancreatic aplasia; Metastases to adrenals; Mullerian aplasia; Female Urogenital Diseases; Shawl scrotum; Subcortical cerebral atrophy; Neonatal Deformity; Ureterocele; Rokitansky Kuster Hauser syndrome; Abnormal renal morphology; Renal hypoplasia/aplasia; Large fontanelle; Language Disorders; Renal dysplasia; Cardiovascular Abnormalities; Multicystic Dysplasti…
LOC400710	chr19_50554217_50554234_plus	Gene_ID	400710	H. sapiens		ncRNA	uncharacterized LOC400710		chr19:50050589-50075583						Antipsychotic Agents;Psychotic Disorders;Schizophrenia
MAJIN	chr11_64739630_64739636_minus	symbol	283129	H. sapiens	C11orf85	protein-coding	membrane anchored junction protein		chr11:64972108-64938230	GO:0034398 telomere tethering at nuclear periphery;GO:0044821 meiotic telomere tethering at nuclear periphery;GO:0070197 meiotic attachment of telomere to nuclear envelope	GO:0005639 integral component of nuclear inner membrane;GO:0031229 intrinsic component of nuclear inner membrane;GO:0005637 nuclear inner membrane	GO:0003677 DNA binding;GO:0003676 nucleic acid binding;GO:1901363 heterocyclic compound binding	[GO:0003674] molecular_function; [GO:0003677] DNA binding; [GO:0005575] cellular_component; [GO:0005622] intracellular anatomical structure; [GO:0005634] nucleus; [GO:0043226] organelle; [GO:0005694] chromosome; [GO:0008150] biological_process; [GO:0007049] cell cycle; [GO:0000003] reproduction; [GO:0005635] nuclear envelope; [GO:0051276] chromosome organization; [GO:0007059] chromosome segregati…	Predicted intracellular proteins		Uric acid measurement (procedure)
MIR4251	chr1_3133748_3133811_minus chr1_3134050_3134146_minus	symbol	100422968	H. sapiens		ncRNA	microRNA 4251	microRNAs (miRNAs) are short (20-24 nt) non-coding RNAs that are involved in post-transcriptional regulation of gene expression in multicellular organisms by affecting both the stability and translation of mRNAs. miRNAs are transcribed by RNA polymerase II as part of capped and polyadenylated primary transcripts (pri-miRNAs) that can be either protein-coding or non-coding. The primary transcript …	chr1:3127975-3128035
MIR4666A	chr1_228652022_228652050_minus	symbol	100616308	H. sapiens	MIR4666|hsa-mir-4666a	ncRNA	microRNA 4666a	microRNAs (miRNAs) are short (20-24 nt) non-coding RNAs that are involved in post-transcriptional regulation of gene expression in multicellular organisms by affecting both the stability and translation of mRNAs. miRNAs are transcribed by RNA polymerase II as part of capped and polyadenylated primary transcripts (pri-miRNAs) that can be either protein-coding or non-coding. The primary transcript …	chr1:228462074-228462152							Malignant neoplasm of colon and/or rectum; Colorectal Carcinoma; Neoplasms
MIR4760	chr21_41554856_41554902_minus	symbol	100616148	H. sapiens		ncRNA	microRNA 4760	microRNAs (miRNAs) are short (20-24 nt) non-coding RNAs that are involved in post-transcriptional regulation of gene expression in multicellular organisms by affecting both the stability and translation of mRNAs. miRNAs are transcribed by RNA polymerase II as part of capped and polyadenylated primary transcripts (pri-miRNAs) that can be either protein-coding or non-coding. The primary transcript …	chr21:40212431-40212352
MSC-AS1	chr8_72756314_72756319_minus	symbol	100132891	H. sapiens		ncRNA	MSC antisense RNA 1		chr8:71843123-72056312						Bronchodilator Agents;Lung Volume Measurements	Personality Traits; response to bronchodilator; SCOLIOSIS, ISOLATED, SUSCEPTIBILITY TO, 3; Adolescent idiopathic scoliosis; Osteoporosis; ANOPHTHALMIA AND PULMONARY HYPOPLASIA; Leukemia, Myelocytic, Acute
MYLK	chr3_123379949_123380021_plus	symbol	4638	H. sapiens	AAT7|KRP|MLCK|MLCK1|MLCK108|MLCK210|MMIHS|MMIHS1|MSTP083|MYLK1|smMLCK	protein-coding	myosin light chain kinase	This gene, a muscle member of the immunoglobulin gene superfamily, encodes myosin light chain kinase which is a calcium/calmodulin dependent enzyme. This kinase phosphorylates myosin regulatory light chains to facilitate myosin interaction with actin filaments to produce contractile activity. This gene encodes both smooth muscle and nonmuscle isoforms. In addition, using a separate promoter in an…	chr3:123884332-123610049	GO:0060414 aorta smooth muscle tissue morphogenesis;GO:0071476 cellular hypotonic response;GO:0032060 bleb assembly	GO:0032154 cleavage furrow;GO:0001725 stress fiber;GO:0097517 contractile actin filament bundle	GO:0004687 myosin light chain kinase activity;GO:0005516 calmodulin binding;GO:0004674 protein serine/threonine kinase activity	[GO:0003674] molecular_function; [GO:0043167] ion binding; [GO:0008150] biological_process; [GO:0006464] cellular protein modification process; [GO:0016301] kinase activity; [GO:0048856] anatomical structure development; [GO:0005575] cellular_component; [GO:0005622] intracellular anatomical structure; [GO:0005737] cytoplasm; [GO:0005886] plasma membrane; [GO:0008092] cytoskeletal protein binding;…	Disease related genes; ENZYME proteins:Transferases; Predicted intracellular proteins; Potential drug targets; Kinases:CAMK Ser/Thr protein kinases; Enzymes		AORTIC ANEURYSM, FAMILIAL THORACIC 7; Fetal megacystis; vascular aneurysm; Decreased peristalsis; Cytotoxic Brain Edema; Cytotoxic Cerebral Edema; Megacystis; Vasogenic Brain Edema; Vasogenic Cerebral Edema; Abnormality of the bladder; Megacystis microcolon intestinal hypoperistalsis syndrome; Visceral Myopathy; Microcolon; Acute lung injury/Acute respiratory distress syndrome (ARDS); Cholera Inf…
NEUROD2	chr17_37764122_37764128_minus chr17_37764139_37764151_plus	symbol	4761	H. sapiens	DEE72|EIEE72|NDRF|bHLHa1	protein-coding	neuronal differentiation 2	This gene encodes a member of the neuroD family of neurogenic basic helix-loop-helix (bHLH) proteins. Expression of this gene can induce transcription from neuron-specific promoters, such as the GAP-43 promoter, which contain a specific DNA sequence known as an E-box. The product of the human gene can induce neurogenic differentiation in non-neuronal cells in Xenopus embryos, and is thought to pl…	chr17:39607920-39603768	GO:2000297 negative regulation of synapse maturation;GO:0090129 positive regulation of synapse maturation;GO:0031915 positive regulation of synaptic plasticity	GO:0000785 chromatin;GO:0005694 chromosome;GO:0043228 non-membrane-bounded organelle	GO:0070888 E-box binding;GO:0046982 protein heterodimerization activity;GO:0001228 DNA-binding transcription activator activity, RNA polymerase II-specific	[GO:0008150] biological_process; [GO:0009058] biosynthetic process; [GO:0034641] cellular nitrogen compound metabolic process; [GO:0003674] molecular_function; [GO:0048856] anatomical structure development; [GO:0030154] cell differentiation; [GO:0021700] developmental maturation; [GO:0034330] cell junction organization; [GO:0005575] cellular_component; [GO:0005622] intracellular anatomical struct…	Transcription factors:Basic domains; Predicted intracellular proteins	Arthritis, Rheumatoid;Polycystic Ovary Syndrome	Uni- and bilateral multifocal epileptiform discharges; Absent thumbnail; Broad finger; Broad phalanx of the toes; Generalized clonic seizures; EEG with burst suppression; EEG with spike-wave complexes; Focal seizures, afebril; Ureterocele; Generalized tonic seizures; Diffuse cerebral atrophy; Diffuse white matter abnormalities; Episodic Ataxia; Short finger; Hypoplastic finger; Complete trisomy 1…
NPTX2	chr7_98245830_98245834_minus	symbol	4885	H. sapiens	NARP|NP-II|NP2	protein-coding	neuronal pentraxin 2	This gene encodes a member of the family of neuronal petraxins, synaptic proteins that are related to C-reactive protein. This protein is involved in excitatory synapse formation. It also plays a role in clustering of alpha-amino-3-hydroxy-5-methyl-4-isoxazolepropionic acid (AMPA)-type glutamate receptors at established synapses, resulting in non-apoptotic cell death of dopaminergic nerve cells. …	chr7:98617285-98629869	GO:0098962 regulation of postsynaptic neurotransmitter receptor activity;GO:0099601 regulation of neurotransmitter receptor activity;GO:0008306 associative learning	GO:0098978 glutamatergic synapse;GO:0045202 synapse;GO:0030054 cell junction	GO:0030246 carbohydrate binding;GO:0046872 metal ion binding;GO:0043169 cation binding	[GO:0003674] molecular_function; [GO:0043167] ion binding; [GO:0005575] cellular_component; [GO:0005576] extracellular region; [GO:0008150] biological_process; [GO:0007267] cell-cell signaling; [GO:0050877] nervous system process; [GO:0007165] signal transduction	Predicted secreted proteins		RHYNS syndrome; Autosomal Dominant Neurohypophyseal Diabetes Insipidus; Neuropathy ataxia and retinis pigmentosa; Maternally Inherited Leigh Syndrome; Mitochondrial DNA mutation; Alpers Syndrome (disorder); Ataxia, Sensory; Chronic progressive external ophthalmoplegia; Intraductal papillary mucinous neoplasm; Polycystic Kidney - body part; Disseminated neuroblastoma; Drug Withdrawal Symptoms; MEL…
NPY	chr7_24324599_24324625_plus	symbol	4852	H. sapiens	PYY4	protein-coding	neuropeptide Y	This gene encodes a neuropeptide that is widely expressed in the central nervous system and influences many physiological processes, including cortical excitability, stress response, food intake, circadian rhythms, and cardiovascular function. The neuropeptide functions through G protein-coupled receptors to inhibit adenylyl cyclase, activate mitogen-activated protein kinase (MAPK), regulate intr…	chr7:24284190-24291862	GO:0032097 positive regulation of response to food;GO:0032100 positive regulation of appetite;GO:0032106 positive regulation of response to extracellular stimulus	GO:0098992 neuronal dense core vesicle;GO:0031045 dense core granule;GO:0030141 secretory granule	GO:0031841 neuropeptide Y receptor binding;GO:0005184 neuropeptide hormone activity;GO:0071855 neuropeptide receptor binding	[GO:0005575] cellular_component; [GO:0005576] extracellular region; [GO:0003674] molecular_function; [GO:0005622] intracellular anatomical structure; [GO:0043226] organelle; [GO:0005737] cytoplasm; [GO:0005794] Golgi apparatus; [GO:0031410] cytoplasmic vesicle; [GO:0008150] biological_process; [GO:0007165] signal transduction; [GO:0005615] extracellular space; [GO:0003013] circulatory system proc…	Predicted secreted proteins	3-hydroxy-1-methylpropylmercapturic acid;Aggressive Periodontitis;Asthma;Longevity;Periodontitis;Smoking;Vitamin D	Bilateral Nasal Obstruction; Appetite Disorders; Chronic drug abuse; Transient myocardial ischemia; Unilateral Nasal Obstruction; Benign pheochromocytoma; Nontraumatic subarachnoid hemorrhage, unspecified; Food hoarding; After pains; Catatonic Rigidity; Extensor Rigidity; Extrapyramidal Rigidity; Gegenhalten; Orthostasis; Primary Graft Dysfunction; dopamine beta hydroxylase deficiency; Nuchal Rig…
PAX9	chr14_37132665_37132688_minus	symbol	5083	H. sapiens	STHAG3	protein-coding	paired box 9	This gene is a member of the paired box (PAX) family of transcription factors. Members of this gene family typically contain a paired box domain, an octapeptide, and a paired-type homeodomain. These genes play critical roles during fetal development and cancer growth. Mice lacking this gene exhibit impaired development of organs, musculature and the skeleton, including absent and abnormally devel…	chr14:36657568-36679362	GO:0042481 regulation of odontogenesis;GO:0060325 face morphogenesis;GO:0060323 head morphogenesis	GO:0000785 chromatin;GO:0005694 chromosome;GO:0043228 non-membrane-bounded organelle	GO:0001228 DNA-binding transcription activator activity, RNA polymerase II-specific;GO:0001216 DNA-binding transcription activator activity;GO:0000978 RNA polymerase II cis-regulatory region sequence-specific DNA binding	[GO:0003674] molecular_function; [GO:0003677] DNA binding; [GO:0008150] biological_process; [GO:0009058] biosynthetic process; [GO:0034641] cellular nitrogen compound metabolic process; [GO:0003700] DNA-binding transcription factor activity; [GO:0048856] anatomical structure development; [GO:0005575] cellular_component; [GO:0005622] intracellular anatomical structure; [GO:0005634] nucleus; [GO:00…	Predicted intracellular proteins; Disease related genes; Transcription factors:Helix-turn-helix domains	Breast Neoplasms	Odontodysplasia; Tooth Agenesis, Selective, 3; Trichodysplasia; Choreoathetosis, Hypothyroidism, And Neonatal Respiratory Distress; Tooth Agenesis, Familial; Jarcho-Levin syndrome; Benign Hereditary Chorea; Developmental absence of tooth; Tooth Loss; Oligodontia; PROSTATE CANCER, HEREDITARY, 1; Reduced number of teeth; Ectodermal Dysplasia; Hypogammaglobulinemia; Cleft lip or lips; Bone Diseases,…
PHYH	chr10_13341244_13341318_minus	symbol	5264	H. sapiens	LN1|LNAP1|PAHX|PHYH1|RD	protein-coding	phytanoyl-CoA 2-hydroxylase	This gene is a member of the PhyH family and encodes a peroxisomal protein that is involved in the alpha-oxidation of 3-methyl branched fatty acids. Specifically, this protein converts phytanoyl-CoA to 2-hydroxyphytanoyl-CoA. Mutations in this gene have been associated with Refsum disease (RD) and deficient protein activity has been associated with Zellweger syndrome and rhizomelic chondrodysplas…	chr10:13300064-13277799	GO:0019606 2-oxobutyrate catabolic process;GO:0046361 2-oxobutyrate metabolic process;GO:0097089 methyl-branched fatty acid metabolic process	GO:0005782 peroxisomal matrix;GO:0031907 microbody lumen;GO:0097731 9+0 non-motile cilium	GO:0048244 phytanoyl-CoA dioxygenase activity;GO:0031418 L-ascorbic acid binding;GO:0008198 ferrous iron binding	[GO:0003674] molecular_function; [GO:0043167] ion binding; [GO:0016491] oxidoreductase activity; [GO:0008150] biological_process; [GO:0044281] small molecule metabolic process; [GO:0006629] lipid metabolic process; [GO:0005575] cellular_component; [GO:0005622] intracellular anatomical structure; [GO:0043226] organelle; [GO:0005737] cytoplasm; [GO:0005777] peroxisome; [GO:0005829] cytosol; [GO:000…	Disease related genes; Predicted intracellular proteins; ENZYME proteins:Oxidoreductases; Potential drug targets; Enzymes	Hypersensitivity;Immunoglobulins	Refsum Disease, Adult, 1; Refsum Disease, Phytanoyl-CoA Hydroxylase Deficiency; Short fourth metatarsal; Refsum Disease; Elevated levels of phytanic acid; Miosis disorder; Increased CSF protein; Hypesthesia; Anosmia; Multiple Epiphyseal Dysplasia; Muscle weakness of limb; Hammer Toe; Heart Block; FATTY LIVER DISEASE, NONALCOHOLIC, SUSCEPTIBILITY TO, 1; FATTY LIVER DISEASE, NONALCOHOLIC, SUSCEPTIB…
PLEC	chr8_145028402_145028480_plus	symbol	5339	H. sapiens	EBS1|EBSMD|EBSND|EBSO|EBSOG|EBSPA|HD1|LGMD2Q|LGMDR17|PCN|PLEC1|PLEC1b|PLTN	protein-coding	plectin	Plectin is a prominent member of an important family of structurally and in part functionally related proteins, termed plakins or cytolinkers, that are capable of interlinking different elements of the cytoskeleton. Plakins, with their multi-domain structure and enormous size, not only play crucial roles in maintaining cell and tissue integrity and orchestrating dynamic changes in cytoarchitectur…	chr8:143976800-143915153	GO:2000689 actomyosin contractile ring assembly actin filament organization;GO:2000983 regulation of ATP citrate synthase activity;GO:0071464 cellular response to hydrostatic pressure	GO:0030056 hemidesmosome;GO:0043034 costamere;GO:0043209 myelin sheath	GO:0002162 dystroglycan binding;GO:0030506 ankyrin binding;GO:0008307 structural constituent of muscle	[GO:0003674] molecular_function; [GO:0005575] cellular_component; [GO:0005622] intracellular anatomical structure; [GO:0043226] organelle; [GO:0005856] cytoskeleton; [GO:0008092] cytoskeletal protein binding; [GO:0008150] biological_process; [GO:0007010] cytoskeleton organization; [GO:0003723] RNA binding; [GO:0005737] cytoplasm; [GO:0005829] cytosol; [GO:0005886] plasma membrane; [GO:0005615] ex…	Cancer-related genes:Mutational cancer driver genes; Predicted intracellular proteins; Disease related genes	Body Height;Bronchodilator Agents;Cholesterol;Cholesterol, LDL;Fibrinogen;Forced Expiratory Volume;Heart Rate;Platelet Count	Axial muscle atrophy; Bilateral facial muscle weakness; EPIDERMOLYSIS BULLOSA SIMPLEX WITH NAIL DYSTROPHY; MUSCULAR DYSTROPHY, LIMB-GIRDLE, TYPE 2Q; Diffuse alopecia; Epidermolysis Bullosa Simplex With Pyloric Atresia; Epidermolysis bullosa simplex, Ogna type; Onychogryposis of toenails; Proximal upper limb muscle hypertrophy; Skin fragility with non-scarring blistering; Abnormality of the stomac…
PLEKHG4B	chr5_143141_143196_plus chr5_143248_143283_plus	symbol	153478	H. sapiens		protein-coding	pleckstrin homology and RhoGEF domain containing G4B	This gene encodes a large protein that contains a pleckstrin homology domain and may function as a guanine nucleotide exchange factor. [provided by RefSeq, May 2017]	chr5:92110-189966	GO:0051056 regulation of small GTPase mediated signal transduction;GO:0007264 small GTPase mediated signal transduction;GO:1902531 regulation of intracellular signal transduction	GO:0005829 cytosol;GO:0005737 cytoplasm;GO:0005622 intracellular anatomical structure	GO:0005085 guanyl-nucleotide exchange factor activity;GO:0005096 GTPase activator activity;GO:0030695 GTPase regulator activity	[GO:0003674] molecular_function; [GO:0019899] enzyme binding; [GO:0008150] biological_process	Predicted intracellular proteins	Asthma	Asthma
PLPP3	chr1_57043571_57043593_minus	symbol	8613	H. sapiens	Dri42|LPP3|PAP2B|PPAP2B|VCIP	protein-coding	phospholipid phosphatase 3	The protein encoded by this gene is a member of the phosphatidic acid phosphatase (PAP) family. PAPs convert phosphatidic acid to diacylglycerol, and function in de novo synthesis of glycerolipids as well as in receptor-activated signal transduction mediated by phospholipase D. This protein is a membrane glycoprotein localized at the cell plasma membrane. It has been shown to actively hydrolyze e…	chr1:56579563-56494761	GO:0044328 canonical Wnt signaling pathway involved in positive regulation of endothelial cell migration;GO:0044329 canonical Wnt signaling pathway involved in positive regulation of cell-cell adhesion;GO:0044330 canonical Wnt signaling pathway involved in positive regulation of wound healing	GO:0070971 endoplasmic reticulum exit site;GO:0033116 endoplasmic reticulum-Golgi intermediate compartment membrane;GO:0005793 endoplasmic reticulum-Golgi intermediate compartment	GO:0106235 ceramide-1-phosphate phosphatase activity;GO:0042392 sphingosine-1-phosphate phosphatase activity;GO:0008195 phosphatidate phosphatase activity	[GO:0008150] biological_process; [GO:0006629] lipid metabolic process; [GO:0003674] molecular_function; [GO:0016791] phosphatase activity; [GO:0007267] cell-cell signaling; [GO:0007165] signal transduction; [GO:0009058] biosynthetic process; [GO:0034641] cellular nitrogen compound metabolic process; [GO:0005575] cellular_component; [GO:0005622] intracellular anatomical structure; [GO:0043226] org…	Enzymes; ENZYME proteins:Hydrolases	Body Mass Index;Coronary Artery Disease;Coronary Disease;Eosinophilic Esophagitis;Myocardial Infarction;Stroke;amyloid beta-protein (1-42)	CORONARY ARTERY DISEASE, AUTOSOMAL DOMINANT, 1; Aortic valve disorder; Cardiac Hypertrophy; Ventricular Dysfunction, Left; Reticulocyte count (procedure); Cardiomegaly; Tubulointerstitial fibrosis; Nonalcoholic Steatohepatitis; Systolic Pressure; Colonic Neoplasms; Ischemic stroke; Coronary Arteriosclerosis; Heart failure; Coronary heart disease; Cerebrovascular accident; Coronary Artery Disease;…
PTF1A	chr10_23480803_23480807_minus chr10_23480805_23480814_plus	symbol	256297	H. sapiens	PACA|PAGEN2|PTF1-p48|bHLHa29|p48	protein-coding	pancreas associated transcription factor 1a	This gene encodes a protein that is a component of the pancreas transcription factor 1 complex (PTF1) and is known to have a role in mammalian pancreatic development. The protein plays a role in determining whether cells allocated to the pancreatic buds continue towards pancreatic organogenesis or revert back to duodenal fates. The protein is thought to be involved in the maintenance of exocrine …	chr10:23192312-23194245	GO:0061074 regulation of neural retina development;GO:0031017 exocrine pancreas development;GO:0035881 amacrine cell differentiation	GO:0005667 transcription regulator complex;GO:0000785 chromatin;GO:0005694 chromosome	GO:0070888 E-box binding;GO:0001228 DNA-binding transcription activator activity, RNA polymerase II-specific;GO:0001216 DNA-binding transcription activator activity	[GO:0003674] molecular_function; [GO:0005575] cellular_component; [GO:0005622] intracellular anatomical structure; [GO:0005634] nucleus; [GO:0043226] organelle; [GO:0005737] cytoplasm; [GO:0003677] DNA binding; [GO:0008150] biological_process; [GO:0048856] anatomical structure development; [GO:0030154] cell differentiation; [GO:0009058] biosynthetic process; [GO:0034641] cellular nitrogen compoun…	Transcription factors:Basic domains; Predicted intracellular proteins; Disease related genes	Interleukin-6	Cerebellar agenesis; PANCREATIC AND CEREBELLAR AGENESIS; Pancreatic Agenesis, Congenital; DEND syndrome; Developmental Delay, Epilepsy, and Neonatal Diabetes; Aplasia/Hypoplasia of the pancreas; Moderate pancreatic duct dysplasia; K ATP Permanent Neonatal Diabetes; VATER/VACTERL ASSOCIATION; XERODERMA PIGMENTOSUM, COMPLEMENTATION GROUP E; Neonatal insulin-dependent diabetes mellitus; Congenital h…
RAB40B	chr17_80657210_80657234_plus	symbol	10966	H. sapiens	RAR|SEC4L	protein-coding	RAB40B, member RAS oncogene family	The protein encoded by this gene has similarity to a yeast protein which suggests a role of the gene product in regulating secretory vesicles. [provided by RefSeq, Jul 2008]	chr17:82698702-82654973	GO:1901998 toxin transport;GO:0072659 protein localization to plasma membrane;GO:1990778 protein localization to cell periphery	GO:0008021 synaptic vesicle;GO:0070382 exocytic vesicle;GO:0030133 transport vesicle	GO:0003924 GTPase activity;GO:0005525 GTP binding;GO:0019001 guanyl nucleotide binding	[GO:0003674] molecular_function; [GO:0043167] ion binding; [GO:0003924] GTPase activity; [GO:0008150] biological_process; [GO:0007165] signal transduction; [GO:0005575] cellular_component; [GO:0005886] plasma membrane; [GO:0006464] cellular protein modification process; [GO:0005622] intracellular anatomical structure; [GO:0005737] cytoplasm; [GO:0043226] organelle; [GO:0031410] cytoplasmic vesicl…	Predicted intracellular proteins		Hemorrhoids; RENAL ADYSPLASIA; Congenital absence of kidney; ATRICHIA WITH PAPULAR LESIONS; Meningomyelocele; Congenital absence of kidneys syndrome; Sentinel node (disorder); Teratocarcinoma; Fibroadenoma; Schistosomiasis; Invasive Carcinoma; Von Hippel-Lindau Syndrome; Steroid Sulfatase Deficiency Disease; Refractory cancer; Ichthyosis, X-Linked; Borderline Personality Disorder; Leukoencephalop…
RASA3	chr13_114776480_114776522_plus	symbol	22821	H. sapiens	GAP1IP4BP|GAPIII	protein-coding	RAS p21 protein activator 3	This gene encodes a protein that binds inositol 1,3,4,5-tetrakisphosphate and stimulates the GTPase activity of Ras p21. This protein functions as a negative regulator of the Ras signalling pathway. It is localized to the cell membrane via a pleckstrin homology (PH) domain in the C-terminal region. Alternative splicing results in multiple transcript variants. [provided by RefSeq, Mar 2016]	chr13:114132623-113977783	GO:0046580 negative regulation of Ras protein signal transduction;GO:0051058 negative regulation of small GTPase mediated signal transduction;GO:0051209 release of sequestered calcium ion into cytosol	GO:0031235 intrinsic component of the cytoplasmic side of the plasma membrane;GO:0009898 cytoplasmic side of plasma membrane;GO:0098562 cytoplasmic side of membrane	GO:0015278 calcium-release channel activity;GO:0099604 ligand-gated calcium channel activity;GO:0005217 intracellular ligand-gated ion channel activity	[GO:0008150] biological_process; [GO:0007165] signal transduction; [GO:0003674] molecular_function; [GO:0030234] enzyme regulator activity; [GO:0005575] cellular_component; [GO:0043167] ion binding; [GO:0005886] plasma membrane; [GO:0006810] transport; [GO:0055085] transmembrane transport; [GO:0042592] homeostatic process; [GO:0005622] intracellular anatomical structure; [GO:0005737] cytoplasm; […	Predicted intracellular proteins; RAS pathway related proteins	Schizophrenia	Diabetic embryopathy; Rous Sarcoma; Adult Erythroleukemia; Aplastic Anemia; Erythroleukemia (Erythroid/Myeloid); Pancytopenia; Acute Erythroblastic Leukemia; Thrombocytopenia; White Blood Cell Count procedure; Anemia; Encephalomyelitis; Short stature; Colorectal Neoplasms; Liver carcinoma
RAX	chr18_56932120_56932132_plus	symbol	30062	H. sapiens	MCOP3|RX	protein-coding	retina and anterior neural fold homeobox	This gene encodes a homeobox-containing transcription factor that functions in eye development. The gene is expressed early in the eye primordia, and is required for retinal cell fate determination and also regulates stem cell proliferation. Mutations in this gene have been reported in patients with defects in ocular development, including microphthalmia, anophthalmia, and coloboma.[provided by R…	chr18:59273454-59267038	GO:0021854 hypothalamus development;GO:0021536 diencephalon development;GO:0021761 limbic system development	GO:0000785 chromatin;GO:0005694 chromosome;GO:0043228 non-membrane-bounded organelle	GO:0001228 DNA-binding transcription activator activity, RNA polymerase II-specific;GO:0001216 DNA-binding transcription activator activity;GO:0000978 RNA polymerase II cis-regulatory region sequence-specific DNA binding	[GO:0003674] molecular_function; [GO:0008150] biological_process; [GO:0009058] biosynthetic process; [GO:0034641] cellular nitrogen compound metabolic process; [GO:0003700] DNA-binding transcription factor activity; [GO:0005575] cellular_component; [GO:0005622] intracellular anatomical structure; [GO:0005634] nucleus; [GO:0043226] organelle; [GO:0003677] DNA binding; [GO:0048856] anatomical struc…	Predicted intracellular proteins; Disease related genes; Transcription factors:Helix-turn-helix domains		Microphthalmia, Isolated 3; MICROPHTHALMIA, ISOLATED 1; Microphthalmos, Autosomal Recessive; Microphthalmia and mental deficiency; Microphthalmos co-occurrent with congenital ocular coloboma; Retinoschisis; Ankyloblepharon; Cleft palate and bilateral cleft lip; Congenital ankyloblepharon; Bilateral microphthalmos; Sclerocornea; Anophthalmos; Congenital ocular coloboma (disorder); Craniofacial Abn…
RGS22	chr8_101118437_101118442_plus	symbol	26166	H. sapiens	CT145|PRTD-NY2	protein-coding	regulator of G protein signaling 22		chr8:100106946-99960936	GO:0009968 negative regulation of signal transduction;GO:0010648 negative regulation of cell communication;GO:0023057 negative regulation of signaling	GO:0001650 fibrillar center;GO:0015629 actin cytoskeleton;GO:0005730 nucleolus	GO:0001965 G-protein alpha-subunit binding;GO:0005515 protein binding;GO:0005488 binding	[GO:0008150] biological_process; [GO:0007165] signal transduction; [GO:0003674] molecular_function; [GO:0005575] cellular_component; [GO:0005622] intracellular anatomical structure; [GO:0005634] nucleus; [GO:0043226] organelle; [GO:0005737] cytoplasm; [GO:0005829] cytosol; [GO:0005730] nucleolus; [GO:0005856] cytoskeleton	Predicted intracellular proteins	Carcinoma, Basal Cell	stage IV esophageal cancer; Basal Cell Neoplasm; Basal Cell Cancer; Basal cell carcinoma; Disseminated Malignant Neoplasm; Experimental Organism Basal Cell Carcinoma; Carcinoma, Basal Cell; Congenital chromosomal disease; Esophageal Neoplasms; Malignant neoplasm of esophagus; Esophageal carcinoma; Asthma; Secondary Neoplasm; Liver carcinoma; Carcinogenesis; Neoplasm Metastasis; Tumor Cell Invasio…
RPL19	chr17_37366347_37366365_minus chr17_37366353_37366394_minus	symbol	6143	H. sapiens	L19	protein-coding	ribosomal protein L19	Ribosomes, the organelles that catalyze protein synthesis, consist of a small 40S subunit and a large 60S subunit. Together these subunits are composed of 4 RNA species and approximately 80 structurally distinct proteins. This gene encodes a ribosomal protein that is a component of the 60S subunit. The protein belongs to the L19E family of ribosomal proteins. It is located in the cytoplasm. As is…	chr17:39200283-39204732	GO:0097421 liver regeneration;GO:0031100 animal organ regeneration;GO:0001889 liver development	GO:0042788 polysomal ribosome;GO:0022625 cytosolic large ribosomal subunit;GO:0005844 polysome	GO:1990932 5.8S rRNA binding;GO:0070180 large ribosomal subunit rRNA binding;GO:0019843 rRNA binding	[GO:0003674] molecular_function; [GO:0005198] structural molecule activity; [GO:0003735] structural constituent of ribosome; [GO:0008150] biological_process; [GO:0009058] biosynthetic process; [GO:0034641] cellular nitrogen compound metabolic process; [GO:0006412] translation; [GO:0005575] cellular_component; [GO:0005622] intracellular anatomical structure; [GO:0043226] organelle; [GO:0005840] ri…	Ribosomal proteins; Predicted intracellular proteins		Yellow Fever; Anemia, Diamond-Blackfan; Pancreatic Neoplasm; Prostatic Neoplasms; Adenocarcinoma of lung (disorder); Carcinoma; Mammary Neoplasms; Malignant neoplasm of colon and/or rectum; Primary malignant neoplasm of lung; Non-Small Cell Lung Carcinoma; Carcinoma of lung; Malignant neoplasm of lung; Prostate carcinoma; Malignant neoplasm of prostate; Colorectal Carcinoma; Neoplasms
RUNX3	chr1_25255791_25255815_minus	symbol	864	H. sapiens	AML2|CBFA3|PEBP2aC	protein-coding	RUNX family transcription factor 3	This gene encodes a member of the runt domain-containing family of transcription factors. A heterodimer of this protein and a beta subunit forms a complex that binds to the core DNA sequence 5'-PYGPYGGT-3' found in a number of enhancers and promoters, and can either activate or suppress transcription. It also interacts with other transcription factors. It functions as a tumor suppressor, and the …	chr1:24965158-24899511	GO:0043378 positive regulation of CD8-positive, alpha-beta T cell differentiation;GO:0043376 regulation of CD8-positive, alpha-beta T cell differentiation;GO:2001187 positive regulation of CD8-positive, alpha-beta T cell activation	GO:0016513 core-binding factor complex;GO:0090575 RNA polymerase II transcription regulator complex;GO:0005667 transcription regulator complex	GO:0000978 RNA polymerase II cis-regulatory region sequence-specific DNA binding;GO:0000987 cis-regulatory region sequence-specific DNA binding;GO:0000981 DNA-binding transcription factor activity, RNA polymerase II-specific	[GO:0003674] molecular_function; [GO:0003677] DNA binding; [GO:0008150] biological_process; [GO:0009058] biosynthetic process; [GO:0034641] cellular nitrogen compound metabolic process; [GO:0005575] cellular_component; [GO:0005622] intracellular anatomical structure; [GO:0005634] nucleus; [GO:0043226] organelle; [GO:0043167] ion binding; [GO:0003700] DNA-binding transcription factor activity; [GO…	Predicted intracellular proteins; Transcription factors:Immunoglobulin fold	Alcoholism;Crohn Disease;Psoriasis	Panperitonitis; Mucous membrane hyperplasia; Testicular yolk sac tumour; Acute myeloid leukemia, inv(16)(p13q22); Gastritis, Hypertrophic; Lesion of stomach; Flat Ductal Epithelial Atypia of the Breast; Solitary Pulmonary Nodule; Adenoma of lung; Gastro-enteropancreatic neuroendocrine tumor; Acute appendicitis NOS (disorder); Asphyxia Neonatorum; Adenoid cystic carcinoma of salivary gland; Reticu…
S100A11	chr1_152009696_152009772_plus	symbol	6282	H. sapiens	HEL-S-43|MLN70|S100C	protein-coding	S100 calcium binding protein A11	The protein encoded by this gene is a member of the S100 family of proteins containing 2 EF-hand calcium-binding motifs. S100 proteins are localized in the cytoplasm and/or nucleus of a wide range of cells, and involved in the regulation of a number of cellular processes such as cell cycle progression and differentiation. S100 genes include at least 13 members which are located as a cluster on ch…	chr1:152037004-152032506	GO:0008156 negative regulation of DNA replication;GO:0014911 positive regulation of smooth muscle cell migration;GO:0014910 regulation of smooth muscle cell migration	GO:0005912 adherens junction;GO:0001726 ruffle;GO:0034774 secretory granule lumen	GO:0044548 S100 protein binding;GO:0098641 cadherin binding involved in cell-cell adhesion;GO:0098632 cell-cell adhesion mediator activity	[GO:0003674] molecular_function; [GO:0043167] ion binding; [GO:0008150] biological_process; [GO:0008283] cell population proliferation; [GO:0005575] cellular_component; [GO:0005622] intracellular anatomical structure; [GO:0005634] nucleus; [GO:0043226] organelle; [GO:0005737] cytoplasm; [GO:0005615] extracellular space; [GO:0005576] extracellular region; [GO:0007165] signal transduction; [GO:0006…	Predicted intracellular proteins	Hair	Hashimoto's encephalitis; Infective endocarditis; CATARACT, MARNER TYPE; Carcinoma of urinary bladder, superficial; Bacterial Endocarditis; Carcinoma, Large Cell; Squamous cell carcinoma of the hypopharynx; Idiopathic Inflammatory Myopathies; Cavernous Hemangioma of Brain; Pterygium Of Conjunctiva And Cornea; Pterygium of eye; Polymyositis; Neoplasm Invasiveness; Pterygium; Adult type dermatomyos…
SCGB3A1	chr5_180017632_180017723_minus	symbol	92304	H. sapiens	HIN-1|HIN1|LU105|PnSP-2|UGRP2	protein-coding	secretoglobin family 3A member 1		chr5:180591499-180590105	GO:1901741 positive regulation of myoblast fusion;GO:1901739 regulation of myoblast fusion;GO:0060143 positive regulation of syncytium formation by plasma membrane fusion	GO:0070062 extracellular exosome;GO:1903561 extracellular vesicle;GO:0043230 extracellular organelle	GO:0005125 cytokine activity;GO:0048018 receptor ligand activity;GO:0030546 signaling receptor activator activity	[GO:0005575] cellular_component; [GO:0005615] extracellular space; [GO:0005576] extracellular region; [GO:0008150] biological_process; [GO:0007165] signal transduction; [GO:0003674] molecular_function; [GO:0043226] organelle; [GO:0040007] growth; [GO:0008283] cell population proliferation; [GO:0048856] anatomical structure development; [GO:0030154] cell differentiation; [GO:0048646] anatomical st…	Predicted secreted proteins		Infiltrating duct and lobular carcinoma; medullary carcinoma with lymphoid stroma of breast; Hypertrophy of adenoids; Medullary carcinoma of breast; Undifferentiated carcinoma of nasopharynx; Clear cell adenocarcinoma of ovary; Hereditary pyropoikilocytosis; Invasive Lobular Breast Carcinoma; Breast Fibrocystic Disease; Malignant Testicular Germ Cell Tumor; High-Grade Squamous Intraepithelial Les…
SENP8	chr15_72412045_72412083_plus	symbol	123228	H. sapiens	DEN1|NEDP1|PRSC2	protein-coding	SUMO peptidase family member, NEDD8 specific	This gene encodes a cysteine protease that is a member of the sentrin-specific protease family. The encoded protein is involved in processing and deconjugation of the ubiquitin-like protein termed, neural precursor cell expressed developmentally downregulated 8. Alternate splicing results in multiple transcript variants.[provided by RefSeq, Oct 2009]	chr15:72114258-72143692	GO:0043687 post-translational protein modification;GO:0016579 protein deubiquitination;GO:0070646 protein modification by small protein removal	GO:0005829 cytosol;GO:0005737 cytoplasm;GO:0005622 intracellular anatomical structure	GO:0019784 NEDD8-specific protease activity;GO:0019783 ubiquitin-like protein-specific protease activity;GO:0008234 cysteine-type peptidase activity	[GO:0008150] biological_process; [GO:0003674] molecular_function; [GO:0008233] peptidase activity; [GO:0005575] cellular_component; [GO:0005622] intracellular anatomical structure; [GO:0005737] cytoplasm; [GO:0005829] cytosol; [GO:0006464] cellular protein modification process	Predicted intracellular proteins; Enzymes; Peptidases:Cysteine-type peptidases		Primary infection NOS; Severe Dengue; Dengue Fever; Virus Diseases; Primary malignant neoplasm of lung; Carcinoma of lung; Malignant neoplasm of lung; Liver carcinoma
SEPT5-GP1BB	chr22_19711089_19711117_plus	symbol	100526833	H. sapiens	GP1BB|GPIb-beta|GPIbB	ncRNA	SEPT5-GP1BB readthrough	This locus represents naturally occurring read-through transcription between the neighboring SEPT5 (septin 5) and GP1BB (glycoprotein Ib (platelet), beta polypeptide) genes on chromosome 22. This read-through transcription arises from inefficient use of an imperfect polyA signal in the upstream SEPT5 gene, whereby transcription continues into the GP1BB gene. Alternative splicing results in multip…	chr22:19717220-19724774							22q11 Deletion Syndrome; Macrothrombocytopenia; Bernard-Soulier Syndrome; Congenital anomaly of face
SERP2	chr13_44947516_44947541_minus	symbol	387923	H. sapiens	C13orf21|bA269C23.1	protein-coding	stress associated endoplasmic reticulum protein family member 2		chr13:44373523-44397714	GO:0030968 endoplasmic reticulum unfolded protein response;GO:0034620 cellular response to unfolded protein;GO:0035967 cellular response to topologically incorrect protein	GO:0005789 endoplasmic reticulum membrane;GO:0098827 endoplasmic reticulum subcompartment;GO:0042175 nuclear outer membrane-endoplasmic reticulum membrane network	GO:0005515 protein binding;GO:0005488 binding;GO:0003674 molecular_function	[GO:0005575] cellular_component; [GO:0006810] transport; [GO:0008150] biological_process; [GO:0015031] protein transport; [GO:0005622] intracellular anatomical structure; [GO:0043226] organelle; [GO:0005737] cytoplasm; [GO:0005783] endoplasmic reticulum; [GO:0003674] molecular_function; [GO:0009058] biosynthetic process; [GO:0006464] cellular protein modification process; [GO:0007165] signal tran…	Predicted intracellular proteins	Amyotrophic Lateral Sclerosis	Myxoma; Vascular inflammations; Childhood Leukemia; leukemia; Primary malignant neoplasm; Malignant Neoplasms
SHISA2	chr13_26586713_26586722_minus chr13_26586719_26586730_minus	symbol	387914	H. sapiens	C13orf13|PRO28631|TMEM46|WGAR9166|bA398O19.2|hShisa	protein-coding	shisa family member 2		chr13:26052016-26044597	GO:0040037 negative regulation of fibroblast growth factor receptor signaling pathway;GO:0040036 regulation of fibroblast growth factor receptor signaling pathway;GO:0008543 fibroblast growth factor receptor signaling pathway	GO:0005789 endoplasmic reticulum membrane;GO:0098827 endoplasmic reticulum subcompartment;GO:0042175 nuclear outer membrane-endoplasmic reticulum membrane network	GO:0005515 protein binding;GO:0005488 binding;GO:0003674 molecular_function	[GO:0005575] cellular_component; [GO:0005622] intracellular anatomical structure; [GO:0043226] organelle; [GO:0005737] cytoplasm; [GO:0005783] endoplasmic reticulum; [GO:0008150] biological_process; [GO:0048856] anatomical structure development; [GO:0003674] molecular_function; [GO:0007267] cell-cell signaling; [GO:0007165] signal transduction			Prostate carcinoma; Malignant neoplasm of prostate; Primary malignant neoplasm; Malignant Neoplasms
SLC39A13	chr11_47430791_47430812_minus	symbol	91252	H. sapiens	EDSSPD3|LZT-Hs9|SCDEDS|ZIP13	protein-coding	solute carrier family 39 member 13	This gene encodes a member of the LIV-1 subfamily of the ZIP transporter family. The encoded transmembrane protein functions as a zinc transporter. Mutations in this gene have been associated with the spondylocheiro dysplastic form of Ehlers-Danlos syndrome. Alternate transcript variants have been found for this gene. [provided by RefSeq, Jan 2016]	chr11:47407132-47416500	GO:0071577 zinc ion transmembrane transport;GO:0006829 zinc ion transport;GO:0006882 cellular zinc ion homeostasis	GO:0030173 integral component of Golgi membrane;GO:0031228 intrinsic component of Golgi membrane;GO:0031301 integral component of organelle membrane	GO:0005385 zinc ion transmembrane transporter activity;GO:0046915 transition metal ion transmembrane transporter activity;GO:0046873 metal ion transmembrane transporter activity	[GO:0005575] cellular_component; [GO:0006810] transport; [GO:0008150] biological_process; [GO:0055085] transmembrane transport; [GO:0022857] transmembrane transporter activity; [GO:0003674] molecular_function; [GO:0005622] intracellular anatomical structure; [GO:0005737] cytoplasm; [GO:0043226] organelle; [GO:0005794] Golgi apparatus; [GO:0042592] homeostatic process; [GO:0048856] anatomical stru…	Potential drug targets; Disease related genes; Transporters:Electrochemical Potential-driven transporters	Hip;Waist Circumference	Dietary zinc deficiency; Spondylocheirodysplasia, Ehlers-Danlos Syndrome-Like; Spondyloepimetaphyseal Dysplasia With Abnormal Dentition; Cigarette-paper scars; Moderately short stature; Broad femoral neck; Ehlers-Danlos Syndrome, Type IV; Thenar muscle atrophy; Prominent superficial veins; Absent palmar crease; Odontome; Flat capital femoral epiphysis; Attention-Deficit/Hyperactivity Disorder, Pr…
SNX32	chr11_65601323_65601330_minus	symbol	254122	H. sapiens	SNX6B	protein-coding	sorting nexin 32		chr11:65833640-65855169	GO:0042147 retrograde transport, endosome to Golgi;GO:0016241 regulation of macroautophagy;GO:0016482 cytosolic transport	GO:0005768 endosome;GO:0031410 cytoplasmic vesicle;GO:0097708 intracellular vesicle	GO:0035091 phosphatidylinositol binding;GO:0005543 phospholipid binding;GO:0008289 lipid binding	[GO:0003674] molecular_function; [GO:0043167] ion binding; [GO:0008289] lipid binding; [GO:0006810] transport; [GO:0008150] biological_process; [GO:0015031] protein transport; [GO:0005575] cellular_component; [GO:0005622] intracellular anatomical structure; [GO:0005737] cytoplasm; [GO:0005829] cytosol; [GO:0043226] organelle; [GO:0005768] endosome; [GO:0031410] cytoplasmic vesicle; [GO:0016192] v…	Predicted intracellular proteins	Breast Neoplasms;DNA Methylation	Age at menarche; Mammary Neoplasms, Human; Mammary Carcinoma, Human; Mammary Neoplasms; Breast Carcinoma; Malignant neoplasm of breast
TCEA2	chr20_62695569_62695614_minus	symbol	6919	H. sapiens	TFIIS	protein-coding	transcription elongation factor A2	The protein encoded by this gene is found in the nucleus, where it functions as an SII class transcription elongation factor. Elongation factors in this class are responsible for releasing RNA polymerase II ternary complexes from transcriptional arrest at template-encoded arresting sites. The encoded protein has been shown to interact with general transcription factor IIB, a basal transcription f…	chr20:64042350-64072347	GO:0032784 regulation of DNA-templated transcription, elongation;GO:0006354 DNA-templated transcription, elongation;GO:0045944 positive regulation of transcription by RNA polymerase II	GO:0008023 transcription elongation factor complex;GO:0005813 centrosome;GO:0005815 microtubule organizing center	GO:0008270 zinc ion binding;GO:0046914 transition metal ion binding;GO:0003677 DNA binding	[GO:0003674] molecular_function; [GO:0043167] ion binding; [GO:0008150] biological_process; [GO:0009058] biosynthetic process; [GO:0034641] cellular nitrogen compound metabolic process; [GO:0005575] cellular_component; [GO:0005622] intracellular anatomical structure; [GO:0005634] nucleus; [GO:0043226] organelle; [GO:0005654] nucleoplasm; [GO:0003677] DNA binding; [GO:0005856] cytoskeleton; [GO:00…	Predicted intracellular proteins	Thyrotropin	Acute Myeloid Leukemia, M1; Acute Myeloid Leukemia (AML-M2); Low density lipoprotein cholesterol measurement; Diastolic blood pressure; Triglycerides measurement; Waist-Hip Ratio; Eosinophil count procedure; Finding of Mean Corpuscular Hemoglobin; Systolic Pressure; Body mass index; Malignant neoplasm of pancreas; Pancreatic carcinoma; Leukemia, Myelocytic, Acute; Breast Carcinoma; Malignant neop…
TLX2	chr2_74743406_74743434_minus chr2_74743415_74743437_minus	symbol	3196	H. sapiens	HOX11L1|NCX	protein-coding	T cell leukemia homeobox 2	This gene is a member of an orphan homeobox-containing transcription factor family. Studies of the mouse ortholog have shown that the encoded protein is crucial for the development of the enteric nervous system; in humans, loss-of-function may play a role in tumorigenesis of gastrointestinal stromal tumors. [provided by RefSeq, May 2010]	chr2:74514450-74517148	GO:0050774 negative regulation of dendrite morphogenesis;GO:0048484 enteric nervous system development;GO:0048483 autonomic nervous system development	GO:0000785 chromatin;GO:0005694 chromosome;GO:0043228 non-membrane-bounded organelle	GO:0001228 DNA-binding transcription activator activity, RNA polymerase II-specific;GO:0001216 DNA-binding transcription activator activity;GO:0000978 RNA polymerase II cis-regulatory region sequence-specific DNA binding	[GO:0003674] molecular_function; [GO:0003677] DNA binding; [GO:0008150] biological_process; [GO:0009058] biosynthetic process; [GO:0034641] cellular nitrogen compound metabolic process; [GO:0003700] DNA-binding transcription factor activity; [GO:0005575] cellular_component; [GO:0005622] intracellular anatomical structure; [GO:0005634] nucleus; [GO:0043226] organelle; [GO:0048856] anatomical struc…	Predicted intracellular proteins; Transcription factors:Helix-turn-helix domains		Neuronal Intestinal Dysplasia, Type B; Neuronal intestinal pseudoobstruction; Early cirrhosis; Atrial hypertrophy; Neuronal intestinal dysplasia; Glycosuria, Renal; Chronic intestinal pseudo-obstruction; Alkalosis; Congenital central hypoventilation; Intestinal Pseudo-Obstruction; Sinus Node Dysfunction (disorder); Torsades de Pointes; Decompensated cirrhosis of liver; Regurgitation; Ocular Hyper…
UNC13A	chr19_17756521_17756552_plus	symbol	23025	H. sapiens	Munc13-1	protein-coding	unc-13 homolog A	This gene encodes a member of the UNC13 family. UNC13 proteins bind to phorbol esters and diacylglycerol and play important roles in neurotransmitter release at synapses. Single nucleotide polymorphisms in this gene may be associated with sporadic amyotrophic lateral sclerosis. [provided by RefSeq, Feb 2012]	chr19:17688354-17601328	GO:0061789 dense core granule priming;GO:0099011 neuronal dense core vesicle exocytosis;GO:0099525 presynaptic dense core vesicle exocytosis	GO:0098831 presynaptic active zone cytoplasmic component;GO:0099738 cell cortex region;GO:0043195 terminal bouton	GO:0019992 diacylglycerol binding;GO:0017075 syntaxin-1 binding;GO:0019905 syntaxin binding	[GO:0003674] molecular_function; [GO:0043167] ion binding; [GO:0008150] biological_process; [GO:0007267] cell-cell signaling; [GO:0007165] signal transduction; [GO:0008289] lipid binding; [GO:0006810] transport; [GO:0022607] cellular component assembly; [GO:0065003] protein-containing complex assembly; [GO:0016192] vesicle-mediated transport; [GO:0021700] developmental maturation; [GO:0005575] ce…	Predicted intracellular proteins	Amyotrophic Lateral Sclerosis;Amyotrophic lateral sclerosis 1;Calorimetry, Indirect;Frontotemporal Dementia	AMYOTROPHIC LATERAL SCLEROSIS 6 (disorder); Amyotrophic Lateral Sclerosis With Dementia; AMYOTROPHIC LATERAL SCLEROSIS 1, AUTOSOMAL RECESSIVE; Amyotrophic Lateral Sclerosis, Guam Form; Fatigable weakness of swallowing muscles; Laryngospasm; Xerostomia; Fatigable weakness of respiratory muscles; Paralysed; Agitation, CTCAE 3.0; Agitation, CTCAE 5.0; Agitation; Generalized Muscle Weakness, CTCAE; G…
WDR38	chr9_127616105_127616217_minus	symbol	401551	H. sapiens		protein-coding	WD repeat domain 38		chr9:124853460-124857884	GO:0002244 hematopoietic progenitor cell differentiation;GO:0030097 hemopoiesis;GO:0048534 hematopoietic or lymphoid organ development			[GO:0003674] molecular_function; [GO:0008150] biological_process; [GO:0048856] anatomical structure development; [GO:0030154] cell differentiation; [GO:0002376] immune system process	Predicted intracellular proteins
ZNF219	chr14_21567675_21567755_plus	symbol	51222	H. sapiens	ZFP219	protein-coding	zinc finger protein 219	This gene is a member of the Kruppel-like zinc finger gene family. The encoded protein functions as a transcriptional repressor of the high mobility group nucleosome binding domain 1 protein, which is associated with transcriptionally active chromatin. [provided by RefSeq, Apr 2017]	chr14:21104722-21090076	GO:0060174 limb bud formation;GO:0032332 positive regulation of chondrocyte differentiation;GO:0061036 positive regulation of cartilage development	GO:0005654 nucleoplasm;GO:0031981 nuclear lumen;GO:0016021 integral component of membrane	GO:0004969 histamine receptor activity;GO:0008227 G protein-coupled amine receptor activity;GO:0001227 DNA-binding transcription repressor activity, RNA polymerase II-specific	[GO:0008150] biological_process; [GO:0007165] signal transduction; [GO:0005575] cellular_component; [GO:0003674] molecular_function; [GO:0005622] intracellular anatomical structure; [GO:0005634] nucleus; [GO:0043226] organelle; [GO:0043167] ion binding; [GO:0005654] nucleoplasm; [GO:0003677] DNA binding; [GO:0009058] biosynthetic process; [GO:0034641] cellular nitrogen compound metabolic process;…	Transcription factors:Zinc-coordinating DNA-binding domains; Predicted intracellular proteins		Microphthalmos
ZNF300P1	chr5_150325949_150325960_minus chr5_150325954_150325962_minus	symbol	134466	H. sapiens		pseudo	zinc finger protein 300 pseudogene 1		chr5:150946584-150930436						Inflammatory Bowel Diseases	Peritoneal adhesion; Epithelial ovarian cancer; Inflammatory Bowel Diseases; Carcinoma, Ovarian Epithelial; Neoplasm Metastasis

## Sheet: Table S5 
TABLE S5.Basic information of breast mass patients who provided tissue samples and plasma samples for our study
Sample ID	Sample Set	Sample Type	Age at diagnosis	Age groups	Tumor size（mm）（ultrosound）	Tumor size（mm）（mammography）	BI-RADS (ultrosound）	BI-RADS (mammography）	Cancer_Score	outcome	Core needle biopsy（CNB）	Pahtology（CNB）	Diagnosis	Postoperative Pahtology	TNM	Subtype	T	N	M	ER	PR	HER2_IHC	HER2_FISH	KI67	Diagnosis_Time	DFS_Months	DFS_Event	OS_Months	OS_Event
BR003-001	Training	Plasma	56	55-59	52	54	4a	4a	0.1905	0	Benign	Benign	Benign	Benign											2017-12-14
BR003-002	Validation	Plasma	58	55-59	19	16	4c	4b	0.636	1	0	0	Malignant	IDC	I	HR+/HER2-	T1	pN0	M0	85	60	1		20	2017-12-18	54	0	54	0
BR003-003	Training	Plasma	52	50-54	19	32	5	5	0.881	1	Malignant	IDC	Malignant	IDC	III	HR+/HER2-	T1	pN2	M0	90	90	1		15	2017-12-18	54	0	54	0
BR003-004	Training	Plasma	52	50-54	14	45	4c	4c	0.886	1	Malignant	IDC	Malignant	Other malignant	I	TNBC	T1	pN0	M0	0	0	0		15	2017-11-17	55	0	55	0
BR003-005	Training	Plasma	64	60-64	32	0	5	4b	0.878	1	Malignant	IDC	Malignant	IDC	II	HR+/HER2-	T2	ycN1	M0	90	90	1		5	2017-12-12	54	0	54	0
BR003-006	Training	Plasma	53	50-54	10	0	4b	0	0.186	0	Benign	Benign	Benign	Benign											2017-12-14
BR003-008	Training	Plasma	76	≥75	35	45	4c	4b	0.9085	1	Malignant	DCIS	Malignant	DCIS	0	HR+/HER2-	Tis	pN0	M0	95	90	1		10	2017-12-13	54	0	54	0
BR003-009	Training	Plasma	41	40-44	16	26	4b	4b	0.784	1	0	0	Malignant	IDC	II	HR+/HER2-	T1	pN1	M0	70	40	0		15	2017-12-18	54	0	54	0
BR003-010	Validation	Plasma	45	45-49	36	43	5	4b	0.7675	1	Malignant	IDC	Malignant	IDC	II	TNBC	T2	ycN1	M0	0	0	0		70	2017-12-18	54	0	54	0
BR003-011	Training	Plasma	54	50-54	13	10	5	3	0.8615	1	0	0	Malignant	IDC	I	HER2+	T1	pN0	M0	0	3	3		25	2017-12-18	54	0	54	0
BR003-012	Validation	Plasma	49	45-49	53	38	4c	5	0.7585	1	Malignant	IDC	Malignant	IDC	III	HR+/HER2-	T3	pN3	M0	60	20	0		40	2017-12-14	54	0	54	0
BR003-013	Training	Plasma	47	45-49	25	0	4b	4b	0.8335	1	0	0	Malignant	IDC	II	HER2+	T2	pN1	M0	60	60	3		10	2017-12-18	54	0	54	0
BR003-014	Training	Plasma	54	50-54	15	13	4c	4b	0.8885	1	Malignant	IDC	Malignant	IDC	I	HR+/HER2-	T1	pN0	M0	90	80	0		15	2017-12-14	54	0	54	0
BR003-015	Training	Plasma	53	50-54	51	18	5	5	0.925	1	Malignant	IDC	Malignant	IDC	III	HR+/HER2-	T3	pN3	M0	60	25	1		25	2017-12-18	uk	uk	4	1
BR003-016	Training	Plasma	74	70-74	38	4	4b	3	0.917	1	0	0	Malignant	IDC	III	HR+/HER2-	T2	pN2	M0	90	40	1		25	2017-12-19	54	0	54	0
BR003-017	Validation	Plasma	67	65-69	18	uk	5	uk	0.7365	1	0	0	Malignant	IDC	II	HR+/HER2-	T1	pN1	M0	90	90	1		10	2017-12-18	54	0	54	0
BR003-018	Validation	Plasma	66	65-69	27	28	4b	4a	0.686	1	0	0	Malignant	IDC	II	TNBC	T2	pN1	M0	0	0	0		15	2017-12-18	54	0	54	0
BR003-019	Training	Plasma	43	40-44	28	20	5	4c	0.8385	1	0	0	Malignant	IDC	II	HR+/HER2-	T2	pN1	M0	85	85	0		5	2017-12-18	54	0	54	0
BR003-020	Training	Plasma	37	35-39	12	0	4a	1	0.888	1	0	0	Malignant	Other malignant	I	HR+/HER2-	T1	pN0	M0	90	90	1		3	2017-12-18	54	0	54	0
BR003-021	Training	Plasma	30	<35	43	0	4b	0	0.174	0	0	0	Benign	Benign											2017-12-19
BR003-022	Training	Plasma	26	<35	12	uk	3	uk	0.1525	0	0	0	Benign	Benign											2017-12-18
BR003-023	Training	Plasma	54	50-54	5	0	4a	2	0.201	0	0	0	Benign	Benign											2017-12-18
BR003-024	Training	Plasma	49	45-49	8	6	3	4a	0.1855	0	0	0	Benign	Benign											2017-12-18
BR003-025	Validation	Plasma	51	50-54	11	24	4a	4b	0.5505	1	Malignant	IDC	Malignant	IDC	I	TNBC	T1	pN0	M0	0	0	2	0	50	2017-12-19	54	0	54	0
BR003-026	Validation	Plasma	54	50-54	22	10	5	3	0.556	1	Malignant	IDC	Malignant	Other malignant	II	HR+/HER2-	T2	pN0	M0	90	20	2	0	15	2017-12-19	54	0	54	0
BR003-027	Training	Plasma	54	50-54	7	0	3	2	0.127	0	0	0	Benign	Benign											2017-12-19
BR003-028	Training	Plasma	43	40-44	23	17	4a	4a	0.146	0	0	0	Benign	Benign											2017-12-19
BR003-029	Training	Plasma	47	45-49	10	0	4a	3	0.797	1	0	0	Malignant	DCIS	0	uk	Tis	pN0	M0	uk	uk	uk		uk	2017-12-19	54	0	54	0
BR003-031	Training	Plasma	53	50-54	127	40	5	6	0.9225	1	Malignant	IDC	Malignant	IDC	IV	HER2+	T3	pN3	M1	0	0	3		30	2017-12-20	0	1	28	1
BR003-032	Training	Plasma	46	45-49	10	0	3	1	0.1045	0	0	0	Benign	Benign											2017-12-20
BR003-033	Training	Plasma	49	45-49	69	uk	4b	uk	0.9	1	Malignant	IDC	Malignant	IDC	IV	TNBC	T3	pN3	M1	0	0	0		70	2017-12-20	0	1	uk	uk
BR003-034	Validation	Plasma	49	45-49	19	15	5	4b	0.5345	1	0	0	Malignant	IDC	II	HR+/HER2-	T1	pN1	M0	90	90	1		20	2017-12-21	54	0	54	0
BR003-035	Training	Plasma	40	40-44	13	3	4c	3	0.7665	1	0	0	Malignant	IDC	I	HR+/HER2-	T1	pN0	M0	80	30	0		40	2017-12-21	54	0	54	0
BR003-036	Training	Plasma	42	40-44	18	25	4b	4a	0.8005	1	Malignant	IDC	Malignant	IDC	I	HR+/HER2-	T1	pN0	M0	80	80	1		30	2017-12-21	54	0	54	0
BR003-037	Validation	Plasma	57	55-59	24	24	4c	4b	0.519	1	Malignant	IDC	Malignant	IDC	II	uk	T2	pN1	M0	95	90	2	uk	10	2017-12-22	54	0	54	0
BR003-038	Validation	Plasma	54	50-54	19	20	4c	4a	0.5075	1	Malignant	IDC	Malignant	IDC	I	TNBC	T1	pN0	M0	0	0	0		60	2017-12-25	54	0	54	0
BR003-039	Validation	Plasma	47	45-49	12	13	4a	3	0.41	1	0	0	Benign	Breast precancerous lesion（Intraductal papilloma）											2017-12-25
BR003-040	Training	Plasma	57	55-59	82	69	5	5	0.8725	1	Malignant	IDC	Malignant	IDC	III	HR+/HER2-	T3	pN3	M0	80	80	1		15	2017-12-25	54	0	54	0
BR003-041	Validation	Plasma	52	50-54	31	47	5	uk	0.5465	1	Malignant	IDC	Malignant	Other malignant	II	uk	T2	ycN1	M0	90	90	2	uk	10	2017-12-25	54	0	54	0
BR003-042	Training	Plasma	45	45-49	8	14	4a	3	0.1825	0	0	0	Benign	Benign											2017-12-25
BR003-043	Training	Plasma	43	40-44	19	19	4a	4a	0.1265	0	0	0	Benign	Benign											2017-12-25
BR003-044	Training	Plasma	47	45-49	31	26	4c	4c	0.8235	1	Malignant	IDC	Malignant	IDC	II	TNBC	T2	pN0	M0	0	0	0		60	2017-12-25	54	0	54	0
BR003-045	Validation	Plasma	47	45-49	58	47	5	5	0.652	1	Malignant	IDC	Malignant	IDC	II	uk	T3	pN0	M0	90	10	2	uk	15	2017-12-25	54	0	54	0
BR003-046	Validation	Plasma	47	45-49	8	8	4a	3	0.3875	1	0	0	Benign	Breast precancerous lesion（Intraductal papilloma）											2017-12-25
BR003-048	Training	Plasma	46	45-49	9	6	4a	3	0.236	0	0	0	Benign	Benign											2017-12-25
BR003-049	Training	Plasma	47	45-49	15	6	4a	3	0.117	0	0	0	Benign	Breast precancerous lesion（Intraductal papilloma）											2017-12-25
BR003-051	Training	Plasma	54	50-54	17	16	4c	4a	0.8415	1	0	0	Malignant	IDC	I	HER2+	T1	pN0	M0	0	0	3		15	2017-12-25	54	0	54	0
BR003-052	Training	Plasma	58	55-59	19	17	5	4c	0.902	1	Malignant	IDC	Malignant	IDC	III	uk	T1	pN3	M0	uk	uk	uk		uk	2017-12-25	54	0	54	0
BR003-053	Training	Plasma	47	45-49	30	26	4b	4a	0.145	0	0	0	Benign	Breast precancerous lesion（Intraductal papilloma）											2017-12-25
BR003-056	Training	Plasma	59	55-59	17	17	4b	4b	0.8705	1	0	0	Malignant	IDC	II	HR+/HER2-	T1	pN1	M0	95	80	1		10	2017-12-25	54	0	54	0
BR003-057	Training	Plasma	54	50-54	11	26	4c	4c	0.843	1	0	0	Malignant	IDC	I	HER2+	T1	pN0	M0	1	10	3		15	2017-12-25	54	0	54	0
BR003-058	Training	Plasma	49	45-49	10	20	4a	4a	0.1595	0	0	0	Benign	Breast precancerous lesion（Intraductal papilloma）											2017-12-25
BR003-059	Training	Plasma	45	45-49	27	0	3	2	0.163	0	0	0	Benign	Benign											2017-12-25
BR003-060	Training	Plasma	46	45-49	25	25	4c	4b	0.1675	0	0	0	Benign	Benign											2017-12-26
BR003-061	Training	Plasma	54	50-54	7	16	3	4b	0.2655	0	0	0	Benign	Breast precancerous lesion（Intraductal papilloma）											2017-12-26
BR003-062	Validation	Plasma	44	40-44	19	0	5	1	0.3735	1	Malignant	IDC	Malignant	IDC	I	HR+/HER2-	T1	pN0	M0	85	60	0		5	2017-12-26	54	0	54	0
BR003-063	Training	Plasma	54	50-54	18	15	4c	4b	0.867	1	Malignant	IDC	Malignant	IDC	I	HER2+	T1	pN0	M0	0	0	3		20	2017-12-26	54	0	54	0
BR003-064	Training	Plasma	47	45-49	21	13	4b	4a	0.1365	0	0	0	Benign	Benign											2017-12-26
BR003-065	Validation	Plasma	43	40-44	10	6	4b	4b	0.493	1	0	0	Benign	Benign											2017-12-26
BR003-066	Training	Plasma	59	55-59	17	uk	4c	5	0.8135	1	0	0	Malignant	IDC	I	HR+/HER2-	T1	pN0	M0	85	80	1		20	2017-12-27	54	0	54	0
BR003-067	Training	Plasma	41	40-44	21	8	5	4a	0.777	1	0	0	Malignant	IDC	II	HR+/HER2-	T2	pN0	M0	90	90	0		10	2017-12-27	54	0	54	0
BR003-069	Training	Plasma	54	50-54	22	36	4b	4b	0.827	1	Malignant	IDC	Malignant	IDC	II	HR+/HER2-	T2	pN1	M0	90	80	0		15	2017-12-28	54	0	54	0
BR003-070	Training	Plasma	48	45-49	26	20	4c	4c	0.8835	1	Malignant	IDC	Malignant	IDC	II	HR+/HER2-	T2	pN1	M0	85	90	2	0	25	2018-01-02	53	0	53	0
BR003-072	Training	Plasma	44	40-44	15	uk	5	uk	0.869	1	0	0	Malignant	IDC	I	HR+/HER2-	T1	pN0	M0	85	90	2	0	10	2018-01-02	53	0	53	0
BR003-073	Validation	Plasma	54	50-54	17	19	3	4a	0.5325	1	0	0	Benign	Benign											2018-01-02
BR003-076	Training	Plasma	44	40-44	10	0	4a	2	0.239	0	0	0	Benign	Benign											2018-01-02
BR003-077	Training	Plasma	40	40-44	24	0	4a	1	0.187	0	Benign	Benign	Benign	Benign											2018-01-02
BR003-078	Validation	Plasma	57	55-59	34	39	2	4a	0.597	1	0	0	Benign	Benign											2018-01-02
BR003-079	Training	Plasma	43	40-44	15	0	4b	3	0.785	1	0	0	Malignant	IDC	I	TNBC	T1	pN0	M0	0	0	0		70	2018-01-02	20	1	Alive	0
BR003-080	Validation	Plasma	44	40-44	28	26	4c	5	0.4485	1	Malignant	IDC	Malignant	IDC	II	HR+/HER2-	T2	pN0	M0	70	30	0		30	2018-01-02	53	0	53	0
BR003-082	Validation	Plasma	40	40-44	6	12	4a	4a	0.43	1	0	0	Benign	Benign											2018-01-02
BR003-083	Training	Plasma	53	50-54	15	16	4b	4a	0.17	0	0	0	Benign	Benign											2018-01-02
BR003-084	Training	Plasma	53	50-54	76	uk	5	4b	0.196	0	0	0	Benign	Benign											2018-01-02
BR003-085	Validation	Plasma	49	45-49	26	45	4b	4a	0.65	1	0	0	Malignant	IDC	II	HR+/HER2-	T2	pN0	M0	90	15	2	0	25	2018-01-02	53	0	53	0
BR003-086	Training	Plasma	44	40-44	19	10	4b	3	0.1475	0	Benign	Benign	Benign	Benign											2018-01-02
BR003-087	Training	Plasma	59	55-59	18	54	4c	5	0.856	1	Malignant	IDC	Malignant	IDC	II	HER2+	T1	pN1	M0	90	1	3		35	2018-01-02	53	0	53	0
BR003-088	Validation	Plasma	55	55-59	48	62	5	5	0.831	1	Malignant	IDC	Malignant	IDC	III	HER2+	T2	pN3	M0	10	20	2	1	10	2018-01-02	0	1	33	1
BR003-089	Training	Plasma	48	45-49	25	14	4c	4b	0.806	1	Malignant	IDC	Malignant	IDC	II	HR+/HER2-	T2	pN1	M0	80	80	2	0	25	2018-01-02	53	0	53	0
BR003-090	Training	Plasma	55	55-59	87	70	5	5	0.9475	1	Malignant	IDC	Malignant	IDC	III	HER2+	T4	pN3	M0	0	0	3		20	2018-01-02	0	1	Alive	0
BR003-091	Training	Plasma	40	40-44	8	22	4a	4a	0.0655	0	0	0	Benign	Breast precancerous lesion（Intraductal papilloma）											2018-01-03
BR003-092	Validation	Plasma	41	40-44	0	0	1	1	0.3345	0	0	0	Benign	Benign											2018-01-03
BR003-093	Training	Plasma	45	45-49	13	uk	3	0	0.1685	0	0	0	Benign	Benign											2018-01-04
BR003-094	Training	Plasma	49	45-49	10	15	3	3	0.127	0	0	0	Benign	Benign											2018-01-04
BR003-095	Training	Plasma	42	40-44	20	22	4a	3	0.232	0	0	0	Benign	Benign											2018-01-04
BR003-096	Training	Plasma	45	45-49	25	22	4a	4a	0.17	0	0	0	Benign	Benign											2018-01-04
BR003-097	Validation	Plasma	41	40-44	23	14	5	0	0.655	1	Malignant	IDC	Malignant	IDC	III	HR+/HER2-	T2	pN2	M0	85	85	0		30	2018-01-04	uk	uk	uk	uk
BR003-098	Training	Plasma	58	55-59	162	uk	5	uk	0.9245	1	Malignant	IDC	Malignant	IDC	III	TNBC	T4	cN1	M0	0	0	0		40	2018-01-04	uk	uk	uk	uk
BR003-099	Training	Plasma	47	45-49	5	18	3	0	0.109	0	0	0	Benign	Benign											2018-01-03
BR003-100	Validation	Plasma	45	45-49	10	uk	4a	uk	0.334	0	0	0	Malignant	Other malignant	I	HR+/HER2-	T1	pN0	M0	70	70	0		10	2018-01-08	53	0	53	0
BR003-101	Training	Plasma	47	45-49	20	0	3	1	0.8505	1	0	0	Malignant	IDC	I	HER2+	T1	pN0	M0	85	40	3		40	2018-01-08	53	0	53	0
BR003-102	Training	Plasma	44	40-44	13	0	4a	4a	0.1715	0	0	0	Benign	Benign											2018-01-08
BR003-103	Training	Plasma	42	40-44	13	6	3	1	0.159	0	0	0	Benign	Benign											2018-01-08
BR003-104	Training	Plasma	51	50-54	6	30	3	4a	0.187	0	0	0	Benign	Benign											2018-01-08
BR003-105	Validation	Plasma	49	45-49	11	15	4a	3	0.559	1	0	0	Benign	Breast precancerous lesion（Intraductal papilloma）											2018-01-08
BR003-106	Validation	Plasma	42	40-44	27	31	4b	3	0.244	0	0	0	Benign	Benign											2018-01-08
BR003-108	Validation	Plasma	44	40-44	10	16	4b	0	0.551	1	0	0	Malignant	IDC	III	HR+/HER2-	T1	pN3	M0	70	90	2	0	30	2018-01-08	53	0	53	0
BR003-109	Validation	Plasma	45	45-49	35	36	5	4c	0.719	1	Malignant	IDC	Malignant	IDC	II	HR+/HER2-	T2	ycN1	M0	90	50	1		5	2018-01-08	19	1	Alive	0
BR003-110	Training	Plasma	44	40-44	33	25	4c	5	0.7685	1	Malignant	IDC	Malignant	IDC	II	HR+/HER2-	T2	pN0	M0	90	95	2	0	15	2018-01-08	53	0	53	0
BR003-111	Training	Plasma	52	50-54	17	15	4c	4c	0.857	1	Malignant	IDC	Malignant	IDC	I	HR+/HER2-	T1	pN0	M0	85	75	1		15	2018-01-08	53	0	53	0
BR003-112	Training	Plasma	44	40-44	7	33	4a	4a	0.209	0	0	0	Benign	Benign											2018-01-10
BR003-113	Training	Plasma	54	50-54	8	0	3	2	0.255	0	0	0	Benign	Benign											2018-01-10
BR003-114	Training	Plasma	48	45-49	27	13	4a	0	0.2565	0	0	0	Benign	Breast precancerous lesion（Intraductal papilloma）											2018-01-10
BR005-285	Training	Plasma	49	45-49	10	0	4a	2	0.122	0	Benign	Benign	Benign	Breast precancerous lesion（Intraductal papilloma）											2018-08-20
BR005-286	Validation	Plasma	46	45-49	18	28	3	4a	0.4345	1	0	0	Benign	Benign											2018-08-21
BR005-287	Training	Plasma	44	40-44	20	17	3	4a	0.1235	0	0	0	Benign	Benign											2018-08-22
BR005-288	Validation	Plasma	44	40-44	19	12	4a	3	0.217	0	0	0	Benign	Benign											2018-08-21
BR005-289	Training	Plasma	43	40-44	19	0	4c	1	0.1125	0	Benign	Benign	Benign	Breast precancerous lesion（Intraductal papilloma）											2018-08-09
BR005-290	Training	Plasma	51	50-54	18	23	3	4a	0.109	0	0	0	Benign	Benign											2018-08-21
BR005-291	Training	Plasma	54	50-54	22	25	4a	4c	0.8795	1	0	0	Malignant	Other malignant	II	HR+/HER2-	T2	pN0	M0	90	90	0		5	2018-08-23	46	0	46	0
BR005-292	Training	Plasma	44	40-44	9	7	4a	3	0.1835	0	0	0	Benign	Benign											2018-08-21
BR005-293	Training	Plasma	52	50-54	12	13	4a	4b	0.1635	0	0	0	Benign	Benign											2018-08-21
BR005-296	Training	Plasma	45	45-49	9	0	4a	1	0.1715	0	0	0	Benign	Benign											2018-08-28
BR005-310	Training	Plasma	49	45-49	23	0	5	4b	0.8795	1	Malignant	IDC	Malignant	IDC	II	HR+/HER2-	T2	pN0	M0	50	0	0		40	2018-08-16	46	0	46	0
BR005-311	Training	Plasma	55	55-59	22	33	5	4a	0.864	1	Malignant	IDC	Malignant	Other malignant	II	HR+/HER2-	T2	pN0	M0	80	5	0		10	2018-08-20	46	0	46	0
BR005-312	Training	Plasma	48	45-49	34	32	4c	4c	0.895	1	Malignant	IDC	Malignant	IDC	III	HER2+	T2	pN2	M0	80	1	3		20	2018-08-21	46	0	46	0
BR005-314	Training	Plasma	60	60-64	13	18	5	4c	0.9265	1	Malignant	IDC	Malignant	IDC	III	HR+/HER2-	T1	pN2	M0	90	50	1		20	2018-08-21	46	0	46	0
BR005-315	Validation	Plasma	41	40-44	43	19	4c	3	0.376	1	Benign	Breast precancerous lesion（Intraductal papilloma）	Benign	Breast precancerous lesion（Intraductal papilloma）											2018-08-23
BR005-316	Training	Plasma	50	50-54	14	0	4a	4c	0.8165	1	Malignant	DCIS	Malignant	IDC	II	HR+/HER2-	T1	pN1	M0	90	90	1		20	2018-08-31	46	0	46	0
BR005-317	Validation	Plasma	64	60-64	20	23	5	4c	0.5815	1	Malignant	IDC	Malignant	IDC	III	HR+/HER2-	T1	pN2	M0	90	80	1		15	2018-08-20	46	0	46	0
BR005-319	Training	Plasma	31	<35	19	16	4b	3	0.119	0	0	0	Benign	Benign											2018-08-28
BR005-320	Validation	Plasma	39	35-39	25	22	3	1	0.5895	1	0	0	Malignant	Other malignant	II	HR+/HER2-	T2	pN0	M0	90	50	0		15	2018-08-27	46	0	46	0
BR005-364	Training	Plasma	45	45-49	16	14	4a	3	0.2655	0	Benign	Benign	Benign	Benign											2018-09-13
BR005-366	Validation	Plasma	42	40-44	6	9	3	3	0.426	1	0	0	Benign	Breast precancerous lesion（Intraductal papilloma）											2018-09-17
BR005-367	Training	Plasma	40	40-44	13	0	3	3	0.1125	0	0	0	Benign	Benign											2018-09-17
BR005-368	Validation	Plasma	51	50-54	8	uk	3	uk	0.303	0	0	0	Benign	Benign											2018-09-17
BR005-369	Training	Plasma	43	40-44	16	uk	4b	4a	0.1065	0	Benign	Breast precancerous lesion（Intraductal papilloma）	Benign	Breast precancerous lesion（Intraductal papilloma）											2018-09-18
BR005-370	Training	Plasma	43	40-44	13	12	4b	4a	0.185	0	Benign	Breast precancerous lesion（Intraductal papilloma）	Benign	Breast precancerous lesion（Intraductal papilloma）											2018-09-19
BR005-372	Validation	Plasma	55	55-59	6	0	3	4a	0.4955	1	0	0	Benign	Benign											2018-09-18
BR005-373	Training	Plasma	45	45-49	15	0	3	1	0.855	1	0	0	Malignant	IDC	I	HR+/HER2-	T1	pN0	M0	30	30	0		10	2018-09-19	45	0	45	0
BR005-374	Training	Plasma	42	40-44	16	15	3	3/3	0.1055	0	0	0	Benign	Benign											2018-09-20
BR005-377	Validation	Plasma	55	55-59	7	11	4a	4a	0.617	1	0	0	Benign	Benign											2018-09-25
BR005-378	Training	Plasma	42	40-44	12	15	3	3	0.1625	0	0	0	Benign	Benign											2018-09-25
BR005-379	Validation	Plasma	44	40-44	21	uk	4b	1	0.309	0	0	0	Benign	Benign											2018-09-25
BR005-380	Training	Plasma	43	40-44	35	40	4b	4a	0.142	0	Benign	Benign	Benign	Benign											2018-09-20
BR005-381	Validation	Plasma	52	50-54	15	17	4a	3	0.445	1	0	0	Malignant	DCIS	0	HR+/HER2-	Tis	pN0	M0	90	80	1		10	2018-09-26	45	0	45	0
BR005-382	Training	Plasma	47	45-49	45	53	4a	4b	0.845	1	0	0	Malignant	IDC	II	HR+/HER2-	T2	pN1	M0	90	90	1		15	2018-09-27	45	0	45	0
BR005-383	Training	Plasma	48	45-49	28	44	4b	4c	0.8335	1	Benign	Benign	Malignant	DCIS	0	HER2+	Tis	pN0	M0	70	20	3		30	2018-09-25	45	0	45	0
BR005-384	Training	Plasma	58	55-59	24	32	4b	4a	0.097	0	Benign	Benign	Benign	Benign											2018-09-25
BR005-385	Training	Plasma	52	50-54	18	uk	1	1	0.0955	0	0	0	Benign	Benign											2018-10-04
BR005-386	Training	Plasma	46	45-49	11	15	4a	4a	0.785	1	0	0	Malignant	IDC	III	HR+/HER2-	T1	pN3	M0	80	10	2	0	10	2018-10-09	44	0	44	0
BR005-387	Training	Plasma	53	50-54	8	30	4a	3	0.091	0	0	0	Benign	Breast precancerous lesion（Intraductal papilloma）											2018-10-09
BR005-388	Training	Plasma	51	50-54	14	14	3	4a	0.1065	0	0	0	Benign	Benign											2018-10-09
BR005-389	Validation	Plasma	60	60-64	17	16	4a	3/3	0.435	1	0	0	Benign	Benign											2018-10-08
BR005-390	Validation	Plasma	48	45-49	53	101	4a	4b	0.3275	0	0	0	Benign	Benign											2018-10-04
BR005-391	Training	Plasma	53	50-54	24	34	4a	4b	0.082	0	0	0	Benign	Benign											2018-10-04
BR005-392	Training	Plasma	51	50-54	6	uk	3	4a	0.0815	0	0	0	Benign	Benign											2018-10-04
BR005-393	Training	Plasma	44	40-44	16	21	4a	4a	0.066	0	0	0	Benign	Benign											2018-10-11
BR005-394	Training	Plasma	40	40-44	11	0	3	2	0.116	0	0	0	Benign	Breast precancerous lesion（Intraductal papilloma）											2018-10-15
BR005-395	Validation	Plasma	48	45-49	45	48	3	4a	0.5495	1	0	0	Benign	Benign											2018-10-15
BR005-396	Validation	Plasma	45	45-49	14	9	4a	2	0.446	1	Benign	Benign	Benign	Benign											2018-10-11
BR005-397	Training	Plasma	51	50-54	32	36	4c	4c	0.8895	1	Malignant	IDC	Malignant	IDC	II	HER2+	T2	pN0	M0	80	70	3		40	2018-09-13	45	0	45	0
BR005-398	Training	Plasma	48	45-49	22	0	4c	2	0.8105	1	Malignant	IDC	Malignant	IDC	II	HER2+	T2	pN0	M0	0	5	3		40	2018-09-11	45	0	45	0
BR005-399	Training	Plasma	49	45-49	37	29	4c	4c	0.813	1	Malignant	IDC	Malignant	IDC	II	HER2+	T2	pN0	M0	0	0	3		30	2018-09-10	45	0	45	0
BR005-400	Training	Plasma	50	50-54	18	20	4b	4b	0.7595	1	0	0	Malignant	IDC	I	HR+/HER2-	T1	pN0	M0	90	90	1		10	2018-09-16	45	0	45	0
BR005-401	Training	Plasma	55	55-59	36	43	5	4b	0.764	1	Malignant	IDC	Malignant	IDC	II	TNBC	T2	pN0	M0	0	0	0		30	2018-09-17	9	1	24	1
BR005-402	Validation	Plasma	48	45-49	24	0	5	4b	0.4865	1	Malignant	IDC	Malignant	IDC	II	HER2+	T2	pN0	M0	0	0	3		20	2018-09-18	45	0	45	0
BR005-403	Training	Plasma	44	40-44	38	8	4c	3	0.7865	1	0	0	Malignant	IDC	II	HR+/HER2-	T2	pN0	M0	90	80	2	0	70	2018-09-13	45	0	45	0
BR005-404	Training	Plasma	45	45-49	17	20	4c	6	0.881	1	0	0	Malignant	IDC	III	HR+/HER2-	T1	pN2	M0	80	60	2	0	20	2018-09-19	45	0	45	0
BR005-405	Training	Plasma	47	45-49	17	16	4c	4b	0.8645	1	Malignant	IDC	Malignant	IDC	II	HR+/HER2-	T1	pN1	M0	80	70	0		30	2018-09-19	45	0	45	0
BR005-406	Validation	Plasma	45	45-49	12	11	6	6	0.793	1	0	0	Malignant	IDC	I	HR+/HER2-	T1	pN0	M0	90	80	1		10	2018-09-25	45	0	45	0
BR005-407	Training	Plasma	57	55-59	uk	28	1	4b	0.845	1	0	0	Malignant	DCIS	0	TNBC	Tis	pN0	M0	0	0	1		8	2018-09-26	45	0	45	0
BR005-408	Validation	Plasma	46	45-49	35	25	4c	4b	0.4085	1	Malignant	DCIS	Malignant	IDC	II	HER2+	T2	pN1	M0	80	80	2	1	20	2018-09-25	45	0	45	0
BR005-409	Validation	Plasma	58	55-59	28	26	4c	5	0.5975	1	Malignant	IDC	Malignant	IDC	II	HR+/HER2-	T2	pN0	M0	90	30	2	0	50	2018-09-25	45	0	45	0
BR005-410	Training	Plasma	45	45-49	6	8	4c	4b	0.831	1	0	0	Malignant	IDC	II	HR+/HER2-	T1	pN1	M0	60	70	0		5	2018-09-27	11	1	Alive	0
BR005-411	Training	Plasma	41	40-44	43	65	4b	4c	0.69	1	0	0	Malignant	DCIS	0	uk	Tis	pN0	M0	90	90	2	uk	8	2018-10-09	44	0	44	0
BR005-412	Training	Plasma	54	50-54	17	15	4b	5	0.7735	1	Malignant	IDC	Malignant	IDC	I	HR+/HER2-	T1	pN0	M0	90	90	0		10	2018-10-08	44	0	44	0
BR005-413	Validation	Plasma	45	45-49	24	24	4c	4c	0.4455	1	Malignant	IDC	Malignant	IDC	II	uk	T2	pN1	M0	90	90	2	uk	30	2018-10-09	44	0	44	0
BR005-414	Validation	Plasma	68	65-69	17	uk	4b	4c	0.608	1	0	0	Malignant	IDC	I	HER2+	T1	pN0	M0	0	0	3		15	2018-10-04	44	0	44	0
BR005-415	Training	Plasma	49	45-49	30	36	5	4c	0.8005	1	0	0	Malignant	IDC	II	HER2+	T2	pN0	M0	0	0	3		60	2018-10-04	44	0	44	0
BR005-416	Training	Plasma	57	55-59	25	24	5	5	0.7825	1	Malignant	IDC	Malignant	IDC	III	HR+/HER2-	T2	pN3	M0	90	60	1		30	2018-09-26	45	0	45	0
BR005-417	Training	Plasma	56	55-59	21	26	4c	5	0.85	1	Benign	Benign	Malignant	IDC	II	HR+/HER2-	T2	pN0	M0	90	80	1		15	2018-10-09	37	1	Alive	0
BR005-418	Validation	Plasma	47	45-49	29	40	5	5	0.425	1	Malignant	IDC	Malignant	IDC	II	HER2+	T2	pN1	M0	80	70	3		30	2018-10-11	44	0	44	0
BR005-420	Validation	Plasma	60	60-64	10	12	4b	4b	0.3995	1	Malignant	IDC	Malignant	IDC	I	TNBC	T1	pN0	M0	0	0	1		50	2018-11-16	43	0	43	0
BR005-421	Training	Plasma	51	50-54	29	23	4c	5	0.905	1	Malignant	DCIS	Malignant	IDC	III	HER2+	T2	pN2	M0	0	0	3		40	2018-11-15	43	0	43	0
BR005-422	Training	Plasma	49	45-49	16	12	4a	3	0.83	1	0	0	Malignant	IDC	I	HR+/HER2-	T1	pN0	M0	90	70	1		20	2018-11-19	43	0	43	0
BR005-423	Training	Plasma	54	50-54	12	16	4c	6	0.7545	1	0	0	Malignant	IDC	I	HR+/HER2-	T1	pN0	M0	90	0	1		30	2018-11-20	43	0	43	0
BR005-424	Training	Plasma	52	50-54	26	10	5	4b	0.946	1	Malignant	IDC	Malignant	IDC	II	HR+/HER2-	T2	pN1	M0	95	70	0		60	2018-11-23	15	1	23	1
BR005-425	Training	Plasma	50	50-54	18	17	4c	5	0.8375	1	Malignant	IDC	Malignant	IDC	I	HR+/HER2-	T1	pN0	M0	90	90	1		10	2018-11-20	43	0	43	0
BR005-426	Training	Plasma	49	45-49	22	0	4b	3	0.755	1	Malignant	IDC	Malignant	IDC	II	TNBC	T2	pN0	M0	0	0	2	0	20	2018-11-22	43	0	43	0
BR005-427	Validation	Plasma	47	45-49	9	46	4a	4b	0.3905	1	Malignant	DCIS	Malignant	IDC	II	HR+/HER2-	T1	pN1	M0	85	85	2	0	10	2018-11-19	43	0	43	0
BR005-428	Training	Plasma	47	45-49	19	14	4a	4a	0.8585	1	0	0	Malignant	IDC	I	TNBC	T1	pN0	M0	0	0	0		40	2018-11-29	43	0	43	0
BR005-429	Training	Plasma	48	45-49	15	17	4c	5	0.761	1	Malignant	IDC	Malignant	IDC	III	HR+/HER2-	T1	pN2	M0	85	50	2	0	20	2018-11-26	43	0	43	0
BR005-430	Training	Plasma	41	40-44	14	12	4b	4a	0.7645	1	Malignant	DCIS	Malignant	DCIS	0	HR+/HER2-	Tis	pN0	M0	95	95	1		20	2018-11-20	43	0	43	0
BR005-432	Training	Plasma	46	45-49	25	20	4c	1	0.852	1	Malignant	IDC	Malignant	IDC	II	HR+/HER2-	T2	pN0	M0	90	90	1		70	2018-11-29	43	0	43	0
BR005-433	Validation	Plasma	58	55-59	10	12	4b	4b	0.5485	1	Malignant	IDC	Malignant	IDC	I	HER2+	T1	pN0	M0	90	30	3		50	2018-11-30	43	0	43	0
BR005-434	Training	Plasma	42	40-44	26	25	5	1	0.7915	1	Malignant	DCIS	Malignant	IDC	II	HR+/HER2-	T2	pN0	M0	70	80	1		10	2018-11-29	43	0	43	0
BR005-435	Validation	Plasma	58	55-59	16	15	4b	4b	0.5065	1	Malignant	IDC	Malignant	IDC	II	HR+/HER2-	T1	pN1	M0	90	40	0		35	2018-12-06	42	0	42	0
BR005-436	Training	Plasma	53	50-54	34	31	4c	5	0.7745	1	0	0	Malignant	IDC	III	HR+/HER2-	T2	pN2	M0	90	80	1		10	2018-12-07	42	0	42	0
BR005-437	Training	Plasma	60	60-64	22	21	5	5	0.857	1	0	0	Malignant	IDC	II	uk	T2	pN1	M0	80	70	2	uk	25	2018-12-06	42	0	42	0
BR005-438	Validation	Plasma	46	45-49	37	19	5	4c	0.5675	1	Malignant	IDC	Malignant	IDC	II	HR+/HER2-	T2	pN0	M0	95	70	2	0	25	2018-12-05	42	0	42	0
BR005-439	Training	Plasma	50	50-54	22	19	4c	4b	0.7565	1	0	0	Malignant	IDC	III	HER2+	T2	pN2	M0	90	90	2	1	50	2018-12-06	42	0	42	0
BR005-441	Validation	Plasma	48	45-49	19	18	4a	4a	0.553	1	0	0	Benign	Breast precancerous lesion（Intraductal papilloma）											2018-11-15
BR005-442	Training	Plasma	44	40-44	5	6	4b	3	0.23	0	0	0	Benign	Benign											2018-11-19
BR005-443	Training	Plasma	40	40-44	10	uk	3	3	0.1105	0	0	0	Benign	Benign											2018-11-19
BR005-444	Validation	Plasma	53	50-54	5	7	4a	4a	0.382	1	0	0	Malignant	IDC	I	HR+/HER2-	T1	pN0	M0	90	80	1		10	2018-11-19	43	0	43	0
BR005-445	Training	Plasma	44	40-44	7	0	4a	2	0.133	0	0	0	Benign	Benign											2018-11-21
BR005-446	Validation	Plasma	49	45-49	18	7	4a	2	0.2865	0	Benign	Benign	Benign	Breast precancerous lesion（Intraductal papilloma）											2018-11-19
BR005-447	Validation	Plasma	49	45-49	14	0	4a	2	0.5855	1	0	0	Benign	Benign											2018-11-21
BR005-448	Training	Plasma	44	40-44	10	12	4a	4a	0.1205	0	0	0	Benign	Benign											2018-11-20
BR005-449	Training	Plasma	50	50-54	15	25	4a	4a	0.1295	0	0	0	Benign	Benign											2018-11-20
BR005-450	Training	Plasma	47	45-49	32	50	4a	3	0.1755	0	0	0	Benign	Benign											2018-11-22
BR005-451	Training	Plasma	45	45-49	48	45	4b	4a	0.085	0	Benign	Benign	Benign	Benign											2018-11-20
BR005-452	Training	Plasma	46	45-49	13	0	3	4a	0.1225	0	0	0	Benign	Benign											2018-11-23
BR005-453	Training	Plasma	42	40-44	17	0	3	1	0.099	0	0	0	Benign	Benign											2018-11-26
BR005-454	Training	Plasma	51	50-54	9	12	3	4a	0.141	0	0	0	Benign	Benign											2018-11-26
BR005-455	Validation	Plasma	48	45-49	6	8	3	3	0.7725	1	0	0	Malignant	DCIS	0	uk	Tis	pN0	M0	uk	uk	uk		uk	2018-11-26	43	0	43	0
BR005-456	Training	Plasma	50	50-54	9	7	3	4a	0.8275	1	0	0	Malignant	DCIS	0	HER2+	Tis	pN0	M0	90	30	3		15	2018-11-26	43	0	43	0
BR005-457	Validation	Plasma	42	40-44	18	0	4a	1	0.3295	0	0	0	Benign	Benign											2018-11-28
BR005-458	Training	Plasma	44	40-44	11	10	4a	3	0.1035	0	0	0	Benign	Benign											2018-11-26
BR005-459	Training	Plasma	40	40-44	20	0	3	2	0.196	0	0	0	Benign	Benign											2018-11-27
BR005-460	Validation	Plasma	56	55-59	25	0	4a	3	0.6225	1	Benign	Benign	Benign	Benign											2018-11-20
BR005-461	Training	Plasma	42	40-44	10	8	4a	3	0.212	0	Benign	Benign	Benign	Breast precancerous lesion（Atypical ductal hyperplasia）											2019-01-07
BR005-463	Training	Plasma	41	40-44	15	16	4a	3	0.122	0	0	0	Benign	Breast precancerous lesion（Atypical ductal hyperplasia）											2018-12-03
BR005-464	Training	Plasma	59	55-59	9	0	4b	2	0.8115	1	0	0	Malignant	IDC	I	HR+/HER2-	T1	pN0	M0	90	15	0		15	2018-12-03	42	0	42	0
BR005-465	Training	Plasma	51	50-54	11	0	4a	2	0.199	0	0	0	Benign	Breast precancerous lesion（Intraductal papilloma）											2018-12-03
BR005-466	Training	Plasma	56	55-59	13	0	4a	2	0.1965	0	0	0	Benign	Benign											2018-11-30
BR005-467	Training	Plasma	51	50-54	12	14	4a	3	0.157	0	0	0	Benign	Benign											2018-12-04
BR005-468	Training	Plasma	48	45-49	22	12	4a	4a	0.115	0	0	0	Benign	Benign											2018-12-05
BR005-469	Training	Plasma	53	50-54	15	20	4b	4a	0.1535	0	Benign	Benign	Benign	Benign											2018-12-04
BR005-470	Training	Plasma	51	50-54	9	12	4b	4b	0.195	0	Benign	Breast precancerous lesion（Intraductal papilloma）	Benign	Breast precancerous lesion（Intraductal papilloma）											2018-12-04
BR005-471	Training	Plasma	45	45-49	18	17	3	3	0.0355	0	0	0	Benign	Benign											2018-12-06
BR005-472	Training	Plasma	54	50-54	10	uk	4a	3	0.0855	0	0	0	Benign	Benign											2018-12-04
BR005-473	Training	Plasma	44	40-44	13	11	3	3	0.088	0	0	0	Benign	Benign											2018-12-07
BR005-474	Training	Plasma	50	50-54	7	9	4a	3	0.096	0	0	0	Benign	Benign											2018-12-07
BR005-475	Validation	Plasma	47	45-49	18	0	4a	2	0.347	0	0	0	Benign	Benign											2018-12-10
BR005-513	Training	Plasma	45	45-49	20	8	4a	3	0.138	0	0	0	Benign	Benign											2018-12-10
BR005-515	Validation	Plasma	44	40-44	9	0	4a	4a	0.333	0	0	0	Benign	Benign											2018-12-07
BR005-517	Training	Plasma	58	55-59	37	37	4c	4b	0.0695	0	Benign	Benign	Benign	Benign											2018-12-04
BR005-518	Validation	Plasma	44	40-44	10	0	4a	1	0.3145	0	0	0	Benign	Breast precancerous lesion（Intraductal papilloma）											2018-12-11
BR005-519	Validation	Plasma	41	40-44	18	uk	3	1	0.261	0	0	0	Benign	Benign											2018-12-11
BR005-521	Validation	Plasma	45	45-49	18	0	3	3	0.205	0	0	0	Benign	Benign											2018-12-10
BR005-522	Validation	Plasma	44	40-44	8	0	4a	2	0.5635	1	0	0	Benign	Benign											2018-12-11
BR005-523	Validation	Plasma	54	50-54	16	8	4b	3	0.5015	1	0	0	Benign	Breast precancerous lesion（Intraductal papilloma）											2018-12-13
BR005-524	Training	Plasma	40	40-44	6	0	4a	2	0.1215	0	0	0	Benign	Benign											2018-12-13
BR005-525	Training	Plasma	59	55-59	9	11	4a	3	0.1025	0	0	0	Benign	Benign											2018-12-11
BR005-526	Validation	Plasma	44	40-44	17	19	3	3	0.305	0	0	0	Benign	Benign											2018-12-11
BR005-527	Validation	Plasma	55	55-59	7	0	3	2	0.381	1	Benign	Benign	Benign	Breast precancerous lesion（Atypical ductal hyperplasia）											2018-12-12
BR005-528	Training	Plasma	45	45-49	14	10	4a	3	0.132	0	0	0	Benign	Benign											2019-01-06
BR005-529	Validation	Plasma	45	45-49	7	0	4a	2	0.2105	0	0	0	Benign	Benign											2019-01-03
BR005-530	Training	Plasma	41	40-44	23	22	4a	4a	0.1665	0	0	0	Benign	Benign											2019-01-07
BR005-531	Training	Plasma	42	40-44	12	10	4b	4b	0.1995	0	0	0	Benign	Benign											2019-01-08
BR005-532	Training	Plasma	50	50-54	33	25	4a	4a	0.149	0	0	0	Benign	Benign											2019-01-08
BR005-533	Training	Plasma	48	45-49	17	0	4a	1	0.132	0	0	0	Benign	Benign											2019-01-09
BR005-534	Training	Plasma	40	40-44	13	0	3	2	0.1205	0	0	0	Benign	Benign											2019-01-08
BR005-535	Training	Plasma	47	45-49	16	uk	4a	3	0.1065	0	0	0	Benign	Benign											2019-01-09
BR005-536	Training	Plasma	59	55-59	10	13	3	4a	0.0985	0	0	0	Benign	Breast precancerous lesion（Atypical ductal hyperplasia）											2019-01-08
BR005-537	Validation	Plasma	47	45-49	13	0	4a	2	0.219	0	0	0	Benign	Breast precancerous lesion（Intraductal papilloma）											2019-01-08
BR005-538	Training	Plasma	47	45-49	10	0	4a	2	0.193	0	0	0	Benign	Benign											2019-01-09
BR005-539	Training	Plasma	50	50-54	6	5	4a	3	0.1535	0	0	0	Benign	Benign											2019-01-03
BR005-540	Training	Plasma	52	50-54	9	0	4a	2	0.178	0	0	0	Benign	Breast precancerous lesion（Atypical ductal hyperplasia）											2019-01-07
BR005-541	Validation	Plasma	45	45-49	14	11	3	3	0.3275	0	0	0	Benign	Benign											2019-01-10
BR005-542	Training	Plasma	53	50-54	17	20	3	4b	0.2145	0	Benign	Benign	Benign	Benign											2019-01-08
BR005-543	Validation	Plasma	41	40-44	13	12	4a	1/4a	0.5115	1	0	0	Benign	Breast precancerous lesion（Intraductal papilloma）											2019-01-08
BR005-544	Training	Plasma	39	35-39	28	24	3	4b	0.204	0	0	0	Benign	Benign											2019-01-14
BR005-545	Validation	Plasma	43	40-44	18	23	4a	4a	0.6315	1	0	0	Malignant	IDC	I	HR+/HER2-	T1	pN0	M0	80	85	1		10	2019-01-14	41	0	41	0
BR005-546	Training	Plasma	49	45-49	9	0	4a	2	0.1045	0	0	0	Benign	Benign											2019-01-14
BR005-547	Training	Plasma	36	35-39	36	0	4a	3	0.1875	0	0	0	Benign	Benign											2019-01-11
BR005-549	Training	Plasma	45	45-49	9	19	4a	3	0.168	0	0	0	Benign	Benign											2019-01-14
BR005-550	Validation	Plasma	47	45-49	11	0	4a	2	0.2715	0	0	0	Benign	Benign											2019-01-14
BR005-551	Validation	Plasma	39	35-39	13	0	4a	2	0.295	0	0	0	Benign	Benign											2019-01-14
BR005-552	Validation	Plasma	30	<35	10	0	4a	1	0.371	0	0	0	Benign	Benign											2019-01-14
BR005-553	Training	Plasma	44	40-44	7	18	3	3	0.23	0	0	0	Benign	Benign											2019-01-14
BR005-554	Training	Plasma	49	45-49	19	uk	4b	1	0.1425	0	Benign	Benign	Benign	Benign											2019-01-22
BR005-555	Validation	Plasma	43	40-44	23	7	3	3	0.389	1	0	0	Benign	Benign											2019-01-23
BR005-556	Training	Plasma	59	55-59	23	0	4a	2	0.19	0	0	0	Benign	Breast precancerous lesion（Atypical ductal hyperplasia）											2019-01-23
BR005-557	Validation	Plasma	48	45-49	uk	0	4a	3	0.343	0	0	0	Benign	Benign											2019-01-21
BR005-558	Training	Plasma	40	40-44	16	15	3	3	0.139	0	0	0	Benign	Benign											2019-01-23
BR005-560	Validation	Plasma	40	40-44	uk	52	1	4b	0.3455	0	0	0	Benign	Benign											2019-01-24
BR005-561	Training	Plasma	49	45-49	17	22	4c	4b	0.771	1	0	0	Malignant	IDC	I	TNBC	T1	pN0	M0	0	0	1		60	2018-12-10	42	0	42	0
BR005-562	Training	Plasma	59	55-59	24	16	4b	4a	0.775	1	0	0	Malignant	IDC	II	HR+/HER2-	T2	pN0	M0	90	40	2	0	35	2018-12-10	42	0	42	0
BR005-563	Validation	Plasma	49	45-49	14	20	4c	4b	0.254	0	Malignant	IDC	Malignant	IDC	I	HR+/HER2-	T1	pN0	M0	85	75	2	0	25	2018-12-06	42	0	42	0
BR005-564	Training	Plasma	53	50-54	43	38	4c	5	0.9525	1	0	0	Malignant	IDC	III	HR+/HER2-	T2	pN3	M0	95	0	0		50	2018-12-10	25	1	Alive	0
BR005-565	Training	Plasma	51	50-54	18	23	4c	4c	0.899	1	0	0	Malignant	IDC	I	HR+/HER2-	T1	pN0	M0	90	90	1		25	2018-12-10	42	0	42	0
BR005-566	Training	Plasma	45	45-49	18	23	4b	4b	0.9145	1	Malignant	IDC	Malignant	IDC	I	TNBC	T1	pN0	M0	0	0	2	0	50	2018-12-06	42	0	42	0
BR005-567	Training	Plasma	57	55-59	13	10	4b	4a	0.9235	1	0	0	Malignant	IDC	I	HER2+	T1	pN0	M0	90	90	3		40	2018-12-11	42	0	42	0
BR005-568	Validation	Plasma	54	50-54	18	18	4c	4c	0.7085	1	0	0	Malignant	IDC	III	HR+/HER2-	T1	pN3	M0	80	60	1		35	2018-12-11	42	0	42	0
BR005-569	Training	Plasma	57	55-59	19	15	4c	4b	0.8735	1	0	0	Malignant	IDC	I	TNBC	T1	pN0	M0	0	0	0		80	2018-12-12	2	1	Alive	0
BR005-570	Training	Plasma	48	45-49	19	28	4b	4c	0.859	1	Malignant	IDC	Malignant	IDC	I	HER2+	T1	pN0	M0	80	8	3		25	2018-12-10	42	0	42	0
BR005-571	Validation	Plasma	49	45-49	20	21	4c	4c	0.6355	1	Malignant	IDC	Malignant	IDC	I	HR+/HER2-	T1	pN0	M0	90	70	2	0	25	2018-12-11	uk	uk	uk	uk
BR005-572	Validation	Plasma	55	55-59	20	25	4c	4b	0.674	1	Malignant	DCIS	Malignant	DCIS	0	HER2+	Tis	pN0	M0	1	0	3		25	2018-12-11	42	0	42	0
BR005-574	Training	Plasma	40	40-44	38	22	4c	5	0.922	1	0	0	Malignant	IDC	II	HER2+	T2	pN0	M0	0	1	2	1	60	2018-12-13	42	0	42	0
BR005-575	Training	Plasma	44	40-44	29	21	5	4b	0.8925	1	Malignant	IDC	Malignant	IDC	II	HR+/HER2-	T2	pN0	M0	80	80	2	0	5	2018-12-11	42	0	42	0
BR005-576	Training	Plasma	59	55-59	16	15	4a	4b	0.8405	1	0	0	Malignant	IDC	I	HER2+	T1	pN0	M0	0	0	3		60	2019-01-02	41	0	41	0
BR005-577	Training	Plasma	52	50-54	24	25	4c	4c	0.777	1	Malignant	IDC	Malignant	IDC	II	HR+/HER2-	T2	pN0	M0	5	0	0		50	2019-01-02	41	0	41	0
BR005-578	Training	Plasma	53	50-54	11	13	4c	4b	0.8505	1	Malignant	IDC	Malignant	IDC	I	HR+/HER2-	T1	pN0	M0	90	15	2	0	15	2019-01-02	41	0	41	0
BR005-579	Training	Plasma	43	40-44	13	15	4a	3	0.86	1	0	0	Malignant	IDC	I	HR+/HER2-	T1	pN0	M0	90	90	1		5	2019-01-03	41	0	41	0
BR005-580	Validation	Plasma	52	50-54	6	8	4a	4a	0.43	1	0	0	Benign	Benign											2019-01-07
BR005-581	Validation	Plasma	46	45-49	27	39	4b	4b	0.6615	1	Malignant	IDC	Malignant	IDC	II	HER2+	T2	pN0	M0	3	0	3		25	2019-01-03	41	0	41	0
BR005-582	Validation	Plasma	61	60-64	16	25	4a	4b	0.6145	1	0	0	Malignant	Other malignant	III	HR+/HER2-	T1	pN2	M0	90	30	0		15	2019-01-07	41	0	41	0
BR005-583	Training	Plasma	43	40-44	44	26	4c	4b	0.8555	1	Malignant	Other malignant	Malignant	Other malignant	II	uk	T2	pN0	M0	uk	uk	uk		uk	2019-01-03	41	0	41	0
BR005-584	Training	Plasma	56	55-59	23	10	4a	4b	0.9055	1	Malignant	DCIS	Malignant	DCIS	0	HR+/HER2-	Tis	pN0	M0	90	90	0		2	2018-12-10	42	0	42	0
BR005-585	Training	Plasma	43	40-44	29	0	4a	2	0.8495	1	0	0	Malignant	IDC	II	HR+/HER2-	T2	pN0	M0	90	10	1		10	2019-01-07	41	0	41	0
BR005-586	Training	Plasma	51	50-54	17	25	4c	4b	0.889	1	0	0	Malignant	IDC	I	HER2+	T1	pN0	M0	0	0	3		40	2019-01-09	41	0	41	0
BR005-587	Training	Plasma	54	50-54	11	0	4b	4	0.8845	1	Malignant	IDC	Malignant	IDC	I	TNBC	T1	pN0	M0	0	0	0		30	2019-01-07	8	1	Alive	0
BR005-588	Validation	Plasma	45	45-49	17	22	4c	5	0.733	1	0	0	Malignant	IDC	I	HR+/HER2-	T1	pN0	M0	90	50	0		10	2019-01-09	41	0	41	0
BR005-589	Training	Plasma	52	50-54	18	20	4c	5	0.887	1	0	0	Malignant	IDC	II	HR+/HER2-	T1	pN1	M0	80	70	0		25	2019-01-13	41	0	41	0
BR005-590	Training	Plasma	45	45-49	25	40	4b	4c	0.911	1	Malignant	IDC	Malignant	IDC	II	HER2+	T2	pN0	M0	0	0	3		60	2019-01-14	5	1	19	1
BR005-591	Training	Plasma	55	55-59	10	28	4b	4b	0.9095	1	Malignant	IDC	Malignant	IDC	I	HR+/HER2-	T1	pN0	M0	90	50	1		7	2019-01-11	41	0	41	0
BR005-592	Validation	Plasma	42	40-44	14	8	4c	4a	0.549	1	0	0	Malignant	IDC	I	HR+/HER2-	T1	pN0	M0	90	90	1		25	2019-01-15	41	0	41	0
BR005-593	Training	Plasma	59	55-59	32	29	4c	5	0.874	1	Malignant	IDC	Malignant	IDC	II	HR+/HER2-	T2	pN0	M0	90	40	1		40	2019-01-22	41	0	41	0
BR005-594	Training	Plasma	40	40-44	12	84	4b	4b	0.8405	1	Malignant	IDC	Malignant	IDC	II	HER2+	T1	pN1	M0	0	0	3		50	2019-01-21	41	0	41	0
BR005-595	Training	Plasma	51	50-54	22	20	4c	4c	0.77	1	Malignant	IDC	Malignant	Other malignant	II	HER2+	T2	pN0	M0	10	0	3		15	2019-01-22	41	0	41	0
BR005-596	Training	Plasma	40	40-44	7.7	16	6	2	0.896	1	0	0	Malignant	IDC	I	HR+/HER2-	T1	pN0	M0	60	90	1		10	2019-01-23	41	0	41	0
BR005-597	Training	Plasma	51	50-54	24	18	4c	4b	0.806	1	Malignant	IDC	Malignant	IDC	III	HR+/HER2-	T2	pN2	M0	80	80	0		5	2019-01-17	41	0	41	0
BR005-598	Training	Plasma	44	40-44	14	0	4b	2	0.793	1	Benign	Benign	Malignant	DCIS	0	HR+/HER2-	Tis	pN0	M0	90	80	0		2	2019-01-21	41	0	41	0
BR005-599	Validation	Plasma	68	65-69	20	12	4c	5	0.572	1	0	0	Malignant	IDC	II	HR+/HER2-	T1	pN1	M0	80	60	1		5	2019-01-24	41	0	41	0
BR005-600	Training	Plasma	39	35-39	30	0	4c	5	0.802	1	Malignant	IDC	Malignant	IDC	II	HR+/HER2-	T2	pN1	M0	60	70	0		25	2019-01-24	41	0	41	0
BR005-602	Independent Test-1	Plasma	45	45-49	12	20	4b	3	0.3975	1	0	0	Benign	Benign											2019-06-03 07:36:14
BR005-603	Independent Test-1	Plasma	50	50-54	25	22	4b	4b	0.4385	1	0	0	Malignant	IDC	II	HR+/HER2-	T2	pN0	M0	95	90	2	0	10	2019-05-30 10:33:03	37	0	37	0
BR005-605	Independent Test-1	Plasma	56	55-59	22	24	4c	4c	0.5355	1	Malignant	IDC	Malignant	IDC	II	TNBC	T2	pN0	M0	0	0	0		70	2019-05-29 08:59:53	37	0	37	0
BR005-606	Independent Test-1	Plasma	53	50-54	22	7	4c	4a	0.491	1	0	0	Malignant	IDC	II	HR+/HER2-	T2	pN1	M0	20	1	1		15	2019-06-03 11:04:55	36	0	36	0
BR005-608	Independent Test-1	Plasma	59	55-59	34	34	4c	5	0.5015	1	Malignant	IDC	Malignant	IDC	II	HR+/HER2-	T2	pN1	M0	95	25	2	0	20	2019-06-03 09:19:58	36	0	36	0
BR005-609	Independent Test-1	Plasma	76	≥75	30	30	5	5	0.526	1	Malignant	IDC	Malignant	IDC	II	HER2+	T2	pN0	M0	90	30	3		35	2019-05-29 10:12:02	37	0	37	0
BR005-610	Independent Test-1	Plasma	49	45-49	16	32	4b	2	0.477	1	Malignant	IDC	Malignant	IDC	I	HER2+	T1	pN0	M0	80	40	2	1	30	2019-06-10 10:38:37	36	0	36	0
BR005-611	Independent Test-1	Plasma	43	40-44	39	47	5	4b	0.3505	0	Malignant	IDC	Malignant	IDC	II	HR+/HER2-	T2	pN1	M0	95	95	0		30	2019-06-04 09:40:58	36	0	36	0
BR005-613	Independent Test-1	Plasma	63	60-64	23	15	4c	4b	0.4645	1	Malignant	IDC	Malignant	IDC	II	HR+/HER2-	T2	pN0	M0	95	95	0		10	2019-06-10 08:54:14	36	0	36	0
BR005-614	Independent Test-1	Plasma	65	65-69	36	60	5	5	0.484	1	Malignant	IDC	Malignant	IDC	II	HER2+	T2	pN1	M0	0	0	3		50	2019-06-04 08:09:12	36	0	36	0
BR005-618	Independent Test-1	Plasma	70	70-74	20	26	5	4b	0.607	1	Malignant	IDC	Malignant	IDC	II	HR+/HER2-	T1	pN1	M0	5	0	0		60	2019-08-26 13:00:28	34	0	34	0
BR005-619	Independent Test-1	Plasma	53	50-54	12	72	4a	4b	0.3455	0	Malignant	Other malignant	Malignant	Other malignant	I	HR+/HER2-	T1	pN0	M0	90	80	0		10	2019-08-21 10:37:47	34	0	34	0
BR005-620	Independent Test-1	Plasma	46	45-49	25	16	4c	4c	0.3935	1	Malignant	IDC	Malignant	IDC	III	HR+/HER2-	T2	pN2	M0	90	90	1		20	2019-08-15 11:34:59	34	0	34	0
BR005-622	Independent Test-1	Plasma	55	55-59	25	0	4b	4c	0.4375	1	Malignant	DCIS	Malignant	IDC	II	HER2+	T2	pN0	M0	0	5	2	1	40	2019-08-22 09:07:21	34	0	34	0
BR005-623	Independent Test-1	Plasma	67	65-69	13	9	4c	4b	0.5265	1	Malignant	IDC	Malignant	IDC	I	HR+/HER2-	T1	pN0	M0	90	5	2	0	10	2019-08-26 10:40:51	34	0	34	0
BR005-624	Independent Test-1	Plasma	49	45-49	21	20	4c	4b	0.4985	1	0	0	Malignant	IDC	III	HER2+	T2	pN2	M0	5	5	2	1	40	2019-08-29 08:50:08	34	0	34	0
BR005-628	Independent Test-1	Plasma	51	50-54	24	0	4b	4a	0.436	1	Malignant	IDC	Malignant	IDC	II	HER2+	T2	pN0	M0	0	0	3		25	2019-08-27 09:44:59	34	0	34	0
BR005-629	Independent Test-1	Plasma	58	55-59	16	17	4c	4b	0.496	1	0	0	Malignant	IDC	II	HR+/HER2-	T1	pN1	M0	90	60	0		2	2019-09-03 07:55:38	33	0	33	0
BR005-632	Independent Test-1	Plasma	67	65-69	20	17	4b	4a	0.488	1	Malignant	IDC	Malignant	IDC	II	uk	T1	pN1	M0	90	2	2	uk	10	2019-08-28 08:53:24	34	0	34	0
BR005-633	Independent Test-1	Plasma	55	55-59	15	27	3	4c	0.525	1	Malignant	IDC	Malignant	IDC	III	HER2+	T1	pN2	M0	40	0	2	1	40	2019-08-29 09:50:55	34	0	34	0
BR005-634	Independent Test-1	Plasma	65	65-69	10	11	4b	4b	0.41	1	Malignant	IDC	Malignant	IDC	I	HR+/HER2-	T1	pN0	M0	90	2	1		25	2019-08-30 08:39:04	34	0	34	0
BR005-635	Independent Test-1	Plasma	47	45-49	17	21	4b	4a	0.4475	1	0	0	Malignant	IDC	I	HER2+	T1	pN0	M0	90	50	2	1	15	2019-09-03 07:06:26	33	0	33	0
BR005-636	Independent Test-1	Plasma	49	45-49	7	40	4a	4c	0.344	0	0	0	Malignant	DCIS	0	uk	Tis	pN0	M0	90	90	2	uk	10	2019-09-03 07:48:49	33	0	33	0
BR005-638	Independent Test-1	Plasma	42	40-44	26	0	4b	4c	0.4145	1	Benign	Breast precancerous lesion（Atypical ductal hyperplasia）	Malignant	IDC	II	HR+/HER2-	T2	pN1	M0	80	90	1		10	2019-08-30 08:36:00	34	0	34	0
BR005-641	Independent Test-1	Plasma	55	55-59	12	14	4c	4c	0.3835	1	0	0	Malignant	IDC	I	HR+/HER2-	T1	pN0	M0	70	90	0		5	2019-09-02 08:46:45	33	0	33	0
BR005-642	Independent Test-1	Plasma	55	55-59	6.7	28	4a	3	0.4385	1	0	0	Malignant	IDC	I	HR+/HER2-	T1	pN0	M0	80	60	1		5	2019-08-29 08:47:48	34	0	34	0
BR005-645	Independent Test-1	Plasma	57	55-59	26	uk	4b	4b	0.37	0	Benign	Benign	Benign	Benign											2019-09-10 09:11:26
BR005-646	Independent Test-1	Plasma	61	60-64	24	0	4c	4a	0.454	1	Malignant	DCIS	Malignant	IDC	II	TNBC	T2	pN0	M0	0	0	1		20	2019-09-16 10:40:53	33	0	33	0
BR005-648	Independent Test-1	Plasma	63	60-64	16	15	4c	4a	0.447	1	Malignant	IDC	Malignant	IDC	I	HER2+	T1	pN0	M0	90	15	3		30	2019-09-23 07:57:36	33	0	33	0
BR005-651	Independent Test-1	Plasma	65	65-69	11	60	4a	4b	0.373	1	Malignant	IDC	Malignant	IDC	I	HER2+	T1	pN1mi	M0	80	30	3		40	2019-09-17 07:25:25	33	0	33	0
BR005-653	Independent Test-1	Plasma	59	55-59	13	17	4a	4a	0.4835	1	0	0	Malignant	IDC	I	HER2+	T1	pN0	M0	90	90	3		20	2019-09-18 09:39:23	33	0	33	0
BR005-654	Independent Test-1	Plasma	48	45-49	33	32	4c	4b	0.656	1	Malignant	IDC	Malignant	IDC	II	HR+/HER2-	T2	pN0	M0	90	0	0		50	2019-09-23 11:11:27	33	0	33	0
BR005-655	Independent Test-1	Plasma	50	50-54	34	26	4b	4c	0.414	1	Malignant	IDC	Malignant	IDC	II	HER2+	T2	pN0	M0	90	2	3		40	2019-09-23 14:01:17	33	0	33	0
BR005-656	Independent Test-1	Plasma	62	60-64	43	42	5	4c	0.594	1	Malignant	IDC	Malignant	IDC	II	HER2+	T2	pN1	M0	20	0	3		40	2019-09-19 08:26:52	33	0	33	0
BR005-657	Independent Test-1	Plasma	41	40-44	13	10	4b	4b	0.344	0	Malignant	IDC	Malignant	IDC	I	HR+/HER2-	T1	pN0	M0	90	50	2	0	10	2019-09-23 09:25:38	33	0	33	0
BR005-658	Independent Test-1	Plasma	45	45-49	18	0	4c	2	0.401	1	Malignant	IDC	Malignant	IDC	I	HER2+	T1	pN0	M0	90	70	3		40	2019-09-18 08:26:56	33	0	33	0
BR005-659	Independent Test-1	Plasma	57	55-59	20	12	5	4a	0.477	1	Malignant	IDC	Malignant	IDC	II	TNBC	T1	pN1	M0	0	0	0		80	2019-09-19 08:17:56	33	0	33	0
BR005-661	Independent Test-1	Plasma	55	55-59	24	20	4c	4b	0.4195	1	Malignant	DCIS	Malignant	DCIS	0	uk	Tis	pN0	M0	30	0	3		60	2020-01-02 11:09:05	29	0	29	0
BR005-662	Independent Test-1	Plasma	47	45-49	15	44	4b	4a	0.3925	1	Malignant	IDC	Malignant	IDC	II	HR+/HER2-	T1	pN1	M0	60	70	1		35	2020-01-02 07:24:15	29	0	29	0
BR005-663	Independent Test-1	Plasma	50	50-54	23	22	4c	4b	0.375	1	Malignant	IDC	Malignant	IDC	II	HR+/HER2-	T2	pN1	M0	80	70	1		15	2020-01-02 08:41:09	29	0	29	0
BR005-665	Independent Test-1	Plasma	51	50-54	11	78	3	4a	0.3655	0	0	0	Benign	Benign											2020-01-03 08:05:30
BR005-666	Independent Test-1	Plasma	53	50-54	17	24	4b	4a	0.463	1	Malignant	IDC	Malignant	IDC	I	uk	T1	pN0	M0	90	90	2	uk	10	2020-01-03 09:48:45	29	0	29	0
BR005-672	Independent Test-1	Plasma	68	65-69	12	19	4c	4b	0.606	1	Malignant	IDC	Malignant	IDC	III	HER2+	T1	pN2	M0	0	0	3		40	2020-01-08 14:22:24	29	0	29	0
BR005-677	Independent Test-1	Plasma	48	45-49	15	17	4b	4b	0.353	0	Malignant	IDC	Malignant	IDC	I	HR+/HER2-	T1	pN0	M0	90	30	2	0	10	2020-01-08 08:43:05	29	0	29	0
BR005-681	Independent Test-1	Plasma	53	50-54	9	6	4a	3	0.3435	0	0	0	Benign	Benign											2019-06-03 08:35:37
BR005-682	Independent Test-1	Plasma	52	50-54	13	0	4a	1	0.4095	1	0	0	Benign	Benign											2019-06-05 08:39:33
BR005-684	Independent Test-1	Plasma	44	40-44	22	26	4b	4a	0.381	1	0	0	Benign	Benign											2019-06-04 08:19:21
BR005-685	Independent Test-1	Plasma	46	45-49	14	0	4a	1	0.3595	0	0	0	Benign	Benign											2019-06-05 08:07:23
BR005-686	Independent Test-1	Plasma	52	50-54	25	23	3	4a	0.321	0	0	0	Benign	Breast precancerous lesion（Intraductal papilloma）											2019-06-04 08:30:49
BR005-687	Independent Test-1	Plasma	46	45-49	15	0	3	2	0.405	1	0	0	Benign	Benign											2019-06-11 09:09:12
BR005-688	Independent Test-1	Plasma	62	60-64	10	13	4a	4a	0.3475	0	0	0	Benign	Benign											2019-06-11 07:26:34
BR005-689	Independent Test-1	Plasma	53	50-54	15	11	4a	4a	0.37	0	0	0	Benign	Benign											2019-06-11 08:40:23
BR005-690	Independent Test-1	Plasma	64	60-64	11	13	3	4a	0.41	1	Benign	Benign	Benign	Benign											2019-06-10 08:22:37
BR005-691	Independent Test-1	Plasma	56	55-59	13	14	4a	3	0.413	1	0	0	Benign	Benign											2019-06-10 07:56:52
BR005-693	Independent Test-1	Plasma	43	40-44	17	17	3	4a	0.3665	0	0	0	Benign	Benign											2019-06-12 08:05:29
BR005-694	Independent Test-1	Plasma	47	45-49	13	8	4a	1	0.4175	1	0	0	Benign	Benign											2019-06-12 09:35:32
BR005-695	Independent Test-1	Plasma	70	70-74	34	33	5	4c	0.412	1	Malignant	IDC	Malignant	IDC	III	HR+/HER2-	T2	pN2	M0	95	5	2	0	15	2019-06-04 15:53:15	36	0	36	0
BR005-696	Independent Test-1	Plasma	40	40-44	15	0	3	2	0.3365	0	0	0	Benign	Benign											2019-08-28 09:50:04
BR005-701	Independent Test-1	Plasma	19	<35	33	uk	3	uk	0.371	0	0	0	Benign	Benign											2019-08-26 07:27:37
BR005-702	Independent Test-1	Plasma	47	45-49	9	uk	4a	4a	0.342	0	0	0	Benign	Breast precancerous lesion（Intraductal papilloma）											2019-08-27 09:07:23
BR005-703	Independent Test-1	Plasma	47	45-49	33	uk	4a	4a	0.42	1	0	0	Benign	Benign											2019-08-27 09:38:11
BR005-704	Independent Test-1	Plasma	49	45-49	24	37	3	4b	0.333	0	0	0	Benign	Benign											2019-08-26 09:38:25
BR005-706	Independent Test-1	Plasma	51	50-54	8	31	4a	4a	0.37	0	Benign	Benign	Benign	Benign											2019-09-02 11:21:10
BR005-707	Independent Test-1	Plasma	48	45-49	14	15	4b	4a	0.3155	0	0	0	Benign	Breast precancerous lesion（Intraductal papilloma）											2019-09-02 10:47:55
BR005-708	Independent Test-1	Plasma	32	<35	30	17	4a	3	0.3505	0	0	0	Benign	Benign											2019-09-02 09:51:54
BR005-709	Independent Test-1	Plasma	48	45-49	7	0	4a	2	0.3385	0	0	0	Benign	Benign											2019-09-04 08:06:08
BR005-710	Independent Test-1	Plasma	51	50-54	9	6	4a	3	0.352	0	0	0	Benign	Breast precancerous lesion（Atypical ductal hyperplasia）											2019-08-30 08:36:29
BR005-712	Independent Test-1	Plasma	48	45-49	29	0	4b	2	0.3795	1	Benign	Benign	Benign	Benign											2019-08-23 11:11:03
BR005-713	Independent Test-1	Plasma	40	40-44	11	4	3	3	0.3945	1	0	0	Benign	Benign											2019-09-02 07:38:18
BR005-714	Independent Test-1	Plasma	49	45-49	20	23	4a	4b	0.4585	1	Benign	Benign	Benign	Benign											2019-09-03 09:05:34
BR005-717	Independent Test-1	Plasma	41	40-44	18	uk	4b	4b	0.426	1	Benign	Benign	Benign	Benign											2019-08-30 08:41:14
BR005-719	Independent Test-1	Plasma	37	35-39	15	0	4a	1	0.3525	0	0	0	Benign	Breast precancerous lesion（Intraductal papilloma）											2019-09-03 07:55:35
BR005-720	Independent Test-1	Plasma	42	40-44	17	7	3	3	0.3835	1	0	0	Benign	Benign											2019-09-16 08:51:35
BR005-723	Independent Test-1	Plasma	50	50-54	11	0	4a	2	0.3665	0	Benign	Breast precancerous lesion（Intraductal papilloma）	Benign	Breast precancerous lesion（Intraductal papilloma）											2019-09-25 08:36:54
BR005-724	Independent Test-1	Plasma	56	55-59	14	uk	4a	4a	0.4365	1	0	0	Benign	Benign											2019-09-24 08:12:38
BR005-725	Independent Test-1	Plasma	19	<35	47	uk	3	uk	0.354	0	0	0	Benign	Benign											2019-09-23 10:21:02
BR005-726	Independent Test-1	Plasma	47	45-49	54	25	4c	4b	0.3715	0	Benign	Benign	Benign	Benign											2019-09-19 10:26:38
BR005-727	Independent Test-1	Plasma	46	45-49	8	16	3	4a	0.36	0	0	0	Benign	Benign											2019-09-19 07:43:11
BR005-728	Independent Test-1	Plasma	37	35-39	41	34	3	3	0.293	0	0	0	Benign	Benign											2019-09-26 09:19:11
BR005-729	Independent Test-1	Plasma	51	50-54	8	8	4a	3	0.3145	0	0	0	Benign	Benign											2019-09-26 09:28:54
BR005-730	Independent Test-1	Plasma	23	<35	21	uk	4a	uk	0.3885	1	0	0	Benign	Benign											2019-09-26 15:07:05
BR005-731	Independent Test-1	Plasma	21	<35	40	uk	3	uk	0.375	1	0	0	Benign	Benign											2020-01-07 09:05:02
BR005-735	Independent Test-1	Plasma	40	40-44	18	17	3	4a	0.399	1	0	0	Benign	Benign											2020-01-06 07:31:14
BR005-736	Independent Test-1	Plasma	50	50-54	13	22	3	3	0.414	1	0	0	Benign	Breast precancerous lesion（Intraductal papilloma）											2020-01-07 10:18:08
BR005-738	Independent Test-1	Plasma	50	50-54	25	31	3	4a	0.339	0	0	0	Benign	Benign											2020-01-08 08:19:43
BR005-740	Independent Test-1	Plasma	46	45-49	9.6	6	4a	3	0.4295	1	0	0	Benign	Benign											2020-01-09 08:54:48
BR005-742	Independent Test-1	Plasma	48	45-49	23	uk	4a	4a	0.4115	1	0	0	Benign	Benign											2020-01-06 10:21:30
BR005-743	Independent Test-1	Plasma	24	<35	42	uk	3	uk	0.346	0	0	0	Benign	Benign											2020-01-15 07:51:57
BR010-001	Independent Test-2	Plasma	67	65-69	37	31	5	4c	0.5535	1	Malignant	IDC	Malignant	IDC	II	TNBC	T2	pN1	M0	0	0	0		70	2021-04-07	16	0	16	0
BR010-002	Independent Test-2	Plasma	56	55-59	16	15	4c	5	0.4545	1	Malignant	IDC	Malignant	IDC	I	TNBC	T1	pN0	M0	0	0	2	0	30	2021-04-08	16	0	16	0
BR010-004	Independent Test-2	Plasma	36	35-39	9	12	4a	3	0.3505	0	0	0	Benign	Benign											2021-04-12
BR010-005	Independent Test-2	Plasma	45	45-49	22	33	4c	6	0.422	1	Malignant	IDC	Malignant	IDC	II	HR+/HER2-	T2	pN0	M0	80	90	2	0	15	2021-03-30	17	0	17	0
BR010-006	Independent Test-2	Plasma	68	65-69	15	17	5	4b	0.476	1	Malignant	IDC	Malignant	IDC	III	HR+/HER2-	T1	pN3	M0	80	30	1		50	2021-03-31	17	0	17	0
BR010-007	Independent Test-2	Plasma	35	35-39	13	0	4a	2	0.3515	0	0	0	Benign	Benign											2021-04-19
BR010-008	Independent Test-2	Plasma	49	45-49	38	40	4a	4a	0.422	1	Benign	Benign	Benign	Benign											2021-04-19
BR010-009	Independent Test-2	Plasma	45	45-49	58	45	3	4a	0.3905	1	0	0	Benign	Benign											2021-04-19
BR010-010	Independent Test-2	Plasma	47	45-49	4.8	21	4a	3	0.3245	0	0	0	Benign	Benign											2021-04-19
BR010-011	Independent Test-2	Plasma	36	35-39	11	12	4c	4b	0.4275	1	Benign	Breast precancerous lesion（Atypical ductal hyperplasia）	Malignant	IDC	I	HER2+	T1	pN0	M0	0	0	3		20	2021-04-19	16	0	16	0
BR010-012	Independent Test-2	Plasma	47	45-49	22	40	4a	4c	0.3965	1	Malignant	IDC	Malignant	IDC	II	HR+/HER2-	T2	pN1	M0	90	80	2	0	25	2021-04-08	16	0	16	0
BR010-013	Independent Test-2	Plasma	53	50-54	40	46	5	4c	0.4205	1	Malignant	IDC	Malignant	IDC	II	HER2+	T2	pN0	M0	80	1	2	1	30	2021-04-19	16	0	16	0
BR010-014	Independent Test-2	Plasma	53	50-54	26	24	5	5	0.5485	1	Malignant	IDC	Malignant	IDC	II	HER2+	T2	pN1	M0	90	5	2	1	40	2021-04-16	16	0	16	0
BR010-015	Independent Test-2	Plasma	52	50-54	22	15	4a	4a	0.3945	1	0	0	Benign	Benign											2021-04-21
BR010-016	Independent Test-2	Plasma	43	40-44	12	9	4a	3	0.4215	1	0	0	Benign	Breast precancerous lesion（Intraductal papilloma）											2021-04-29
BR010-017	Independent Test-2	Plasma	43	40-44	10	30	4a	3	0.3805	1	0	0	Benign	Breast precancerous lesion（Intraductal papilloma）											2021-04-21
BR010-018	Independent Test-2	Plasma	63	60-64	12	3	4a	4a	0.442	1	0	0	Benign	Breast precancerous lesion（Intraductal papilloma）											2021-04-21
BR010-019	Independent Test-2	Plasma	62	60-64	35	33	5	4b	0.5745	1	Malignant	IDC	Malignant	IDC	II	HR+/HER2-	T2	pN1	M0	70	0	1		40	2021-04-19	16	0	16	0
BR010-020	Independent Test-2	Plasma	51	50-54	22	18	5	4b	0.3895	1	Malignant	IDC	Malignant	IDC	II	TNBC	T2	pN1	M0	0	0	0		70	2021-04-21	16	0	16	0
BR010-021	Independent Test-2	Plasma	48	45-49	16	17	4a	4a	0.4085	1	0	0	Malignant	IDC	I	HR+/HER2-	T1	pN0	M0	80	70	0		20	2021-04-22	16	0	16	0
BR010-022	Independent Test-2	Plasma	49	45-49	24	13	4a	3	0.4255	1	Malignant	DCIS	Malignant	DCIS	0	HR+/HER2-	Tis	pN0	M0	80	70	2	uk	5	2021-04-16	16	0	16	0
BR010-023	Independent Test-2	Plasma	58	55-59	24	28	4c	4c	0.4635	1	Benign	Breast precancerous lesion（Intraductal papilloma）	Malignant	Other malignant	II	HR+/HER2-	T2	pN0	M0	90	70	1		10	2021-04-21	16	0	16	0
BR010-024	Independent Test-2	Plasma	34	<35	18	10	4a	3	0.3335	0	0	0	Benign	Benign											2021-04-21
BR010-025	Independent Test-2	Plasma	41	40-44	8	49	4a	4a	0.33	0	Benign	Benign	Benign	Benign											2021-04-20
BR010-026	Independent Test-2	Plasma	39	35-39	11	6	4a	3	0.3905	1	Benign	Benign	Benign	Benign											2021-04-20
BR010-027	Independent Test-2	Plasma	47	45-49	12	14	4a	3	0.4525	1	0	0	Benign	Benign											2021-04-22
BR010-028	Independent Test-2	Plasma	51	50-54	7	19	4a	3	0.3075	0	0	0	Benign	Benign											2021-04-22
BR010-029	Independent Test-2	Plasma	44	40-44	27	25	5	4c	0.4265	1	Malignant	IDC	Malignant	IDC	II	HR+/HER2-	T2	pN1	M0	70	70	2	0	15	2021-04-22	16	0	16	0
BR010-030	Independent Test-2	Plasma	45	45-49	21	21	4b	4a	0.3725	1	Malignant	IDC	Malignant	IDC	II	HER2+	T2	pN0	M0	80	0	2	1	60	2021-04-22	16	0	16	0
BR010-031	Independent Test-2	Plasma	50	50-54	17	18	4b	4a	0.458	1	Malignant	IDC	Malignant	IDC	II	HR+/HER2-	T1	pN1	M0	90	15	1		40	2021-04-22	16	0	16	0
BR010-032	Independent Test-2	Plasma	44	40-44	21	16	5	4c	0.4675	1	Malignant	IDC	Malignant	IDC	II	HR+/HER2-	T2	pN1	M0	70	90	1		10	2021-04-21	16	0	16	0
BR010-033	Independent Test-2	Plasma	38	35-39	10	9	4a	3	0.357	0	0	0	Benign	Breast precancerous lesion（Intraductal papilloma）											2021-04-21
BR010-034	Independent Test-2	Plasma	39	35-39	20	16	4a	4a	0.3425	0	Benign	Benign	Benign	Benign											2021-04-26
BR010-035	Independent Test-2	Plasma	44	40-44	19	0	3	2	0.3485	0	0	0	Benign	Benign											2021-04-28
BR010-036	Independent Test-2	Plasma	46	45-49	10	18	4a	4a	0.3605	0	0	0	Benign	Breast precancerous lesion（Intraductal papilloma）											2021-04-28
BR010-037	Independent Test-2	Plasma	72	70-74	24	25	4a	4a	0.412	1	Malignant	Other malignant	Malignant	Other malignant	II	HR+/HER2-	T2	pN0	M0	90	90	0		15	2021-04-26	16	0	16	0
BR010-038	Independent Test-2	Plasma	42	40-44	25	27	5	3	0.3375	0	0	0	Malignant	IDC	II	HR+/HER2-	T2	pN0	M0	90	90	1		10	2021-04-28	16	0	16	0
BR010-039	Independent Test-2	Plasma	56	55-59	37	36	4c	4a	0.384	1	Benign	Breast precancerous lesion（Intraductal papilloma）	Benign	Breast precancerous lesion（Intraductal papilloma）											2021-04-21
BR010-040	Independent Test-2	Plasma	62	60-64	33	25	4c	4b	0.423	1	0	0	Malignant	IDC	II	HR+/HER2-	T2	pN1	M0	90	50	0		20	2021-04-28	16	0	16	0
BR010-041	Independent Test-2	Plasma	42	40-44	9	0	4a	3	0.37	0	0	0	Benign	Benign											2021-04-27
BR010-042	Independent Test-2	Plasma	64	60-64	18	37	4c	4c	0.4625	1	Malignant	DCIS	Malignant	IDC	I	HR+/HER2-	T1	pN0	M0	90	90	1		12	2021-04-22	16	0	16	0
BR010-043	Independent Test-2	Plasma	18	<35	8	0	4a	0	0.369	0	0	0	Benign	Benign											2021-04-28
BR010-044	Independent Test-2	Plasma	41	40-44	29	20	4b	6	0.4355	1	Malignant	IDC	Malignant	IDC	II	HER2+	T2	pN0	M0	85	90	2	1	60	2021-04-27	16	0	16	0
BR010-045	Independent Test-2	Plasma	58	55-59	28	25	4c	4c	0.5395	1	Malignant	IDC	Malignant	IDC	II	HR+/HER2-	T2	pN0	M0	90	0	2	0	50	2021-04-28	16	0	16	0
BR010-046	Independent Test-2	Plasma	52	50-54	10	10	4a	3	0.452	1	0	0	Benign	Benign											2021-04-27
BR010-047	Independent Test-2	Plasma	41	40-44	19	23	4c	6	0.369	0	Malignant	IDC	Malignant	IDC	I	HR+/HER2-	T1	pN0	M0	85	80	1		20	2021-04-28	16	0	16	0
BR010-048	Independent Test-2	Plasma	34	<35	25	18	4a	4a	0.4045	1	Malignant	DCIS	Malignant	DCIS	0	HR+/HER2-	Tis	pN0	M0	80	90	1		15	2021-05-17	15	0	15	0
BR010-049	Independent Test-2	Plasma	55	55-59	40	33	5	4b	0.447	1	Malignant	IDC	Malignant	IDC	II	HR+/HER2-	T2	pN1	M0	70	0	0		30	2021-05-20	15	0	15	0
BR010-050	Independent Test-2	Plasma	53	50-54	13	15	4c	4a	0.3855	1	Malignant	IDC	Malignant	IDC	II	HR+/HER2-	T1	pN1	M0	90	0	1		10	2021-05-19	15	0	15	0
BR010-051	Independent Test-2	Plasma	60	60-64	86	50	4c	4b	0.5535	1	Malignant	Other malignant	Malignant	Other malignant	II	uk	T3	pN0	M0	uk	uk	uk		uk	2021-04-30	2	1	Alive	0
BR010-052	Independent Test-2	Plasma	60	60-64	17	14	4b	4a	0.4095	1	0	0	Benign	Breast precancerous lesion（Intraductal papilloma）											2021-05-19
BR010-053	Independent Test-2	Plasma	58	55-59	46	39	5	5	0.4595	1	Malignant	IDC	Malignant	IDC	III	TNBC	T2	pN2	M0	0	0	0		60	2021-05-19	3	1	Alive	0
BR010-054	Independent Test-2	Plasma	51	50-54	14	12	4a	3	0.4035	1	0	0	Malignant	IDC	I	HER2+	T1	pN0	M0	0	0	3		30	2021-05-19	15	0	15	0
BR010-055	Independent Test-2	Plasma	36	35-39	27	16	5	6	0.4605	1	Malignant	IDC	Malignant	IDC	II	HR+/HER2-	T2	pN1	M0	90	90	0		15	2021-05-13	15	0	15	0
BR010-056	Independent Test-2	Plasma	55	55-59	19	22	4c	5	0.375	1	Malignant	IDC	Malignant	IDC	II	HER2+	T1	pN1	M0	95	20	3		60	2021-05-19	15	0	15	0
BR010-057	Independent Test-2	Plasma	49	45-49	13	15	4c	4b	0.3775	1	Malignant	IDC	Malignant	IDC	II	TNBC	T1	pN1	M0	0	0	1		60	2021-05-20	15	0	15	0
BR010-058	Independent Test-2	Plasma	40	40-44	17	8	3	3	0.38	1	0	0	Benign	Benign											2021-06-09
BR010-059	Independent Test-2	Plasma	38	35-39	19	14	4a	3	0.315	0	0	0	Benign	Benign											2021-06-09
BR010-060	Independent Test-2	Plasma	49	45-49	15	0	4a	2	0.413	1	0	0	Benign	Benign											2021-06-10
BR010-061	Independent Test-2	Plasma	44	40-44	19	11	4a	3	0.377	1	0	0	Benign	Benign											2021-06-10
BR010-062	Independent Test-2	Plasma	44	40-44	7	0	6	2	0.394	1	Malignant	DCIS	Malignant	DCIS	0	HR+/HER2-	Tis	pN0	M0	90	80	1		10	2021-06-10	14	0	14	0
BR010-063	Independent Test-2	Plasma	73	70-74	40	30	5	4c	0.53	1	Malignant	IDC	Malignant	IDC	II	TNBC	T2	pN1	M0	0	0	0		60	2021-06-10	14	0	14	0
BR010-064	Independent Test-2	Plasma	46	45-49	17	13	4a	4a	0.384	1	0	0	Benign	Benign											2021-06-15
BR010-065	Independent Test-2	Plasma	34	<35	23	18	4c	4a	0.368	0	Malignant	IDC	Malignant	IDC	II	HR+/HER2-	T2	pN0	M0	70	30	0		40	2021-06-10	14	0	14	0
BR010-066	Independent Test-2	Plasma	33	<35	20	15	4a	3	0.359	0	0	0	Benign	Breast precancerous lesion（Atypical ductal hyperplasia）											2021-06-17
BR010-067	Independent Test-2	Plasma	50	50-54	12	55	4c	4b	0.4625	1	Malignant	IDC	Malignant	IDC	I	HR+/HER2-	T1	pN0	M0	80	70	1		25	2021-06-16	14	1	Alive	0
BR010-068	Independent Test-2	Plasma	62	60-64	30	23	5	4c	0.602	1	Malignant	IDC	Malignant	IDC	III	HR+/HER2-	T2	pN3	M0	90	40	2	0	15	2021-06-15	14	0	14	0
BR010-069	Independent Test-2	Plasma	58	55-59	34	28	4c	4a	0.544	1	Malignant	IDC	Malignant	IDC	II	HR+/HER2-	T2	pN0	M0	90	30	1		15	2021-06-15	14	0	14	0
BR010-070	Independent Test-2	Plasma	29	<35	7	7	4a	3	0.3985	1	0	0	Benign	Benign											2021-06-17
BR010-071	Independent Test-2	Plasma	43	40-44	31	0	4b	4a	0.335	0	Benign	Benign	Benign	Benign											2021-06-15
BR010-072	Independent Test-2	Plasma	17	<35	83	uk	4a	uk	0.3775	1	0	0	Benign	Benign											2021-06-17
BR010-073	Independent Test-2	Plasma	40	40-44	15	21	3	4a	0.4015	1	0	0	Benign	Benign											2021-06-21
BR010-074	Independent Test-2	Plasma	65	65-69	66	0	1	0	0.386	1	Benign	Benign	Benign	Benign											2021-06-17
BR010-075	Independent Test-2	Plasma	70	70-74	14	15	4c	4b	0.49	1	Malignant	IDC	Malignant	IDC	I	HR+/HER2-	T1	pN0	M0	95	80	1		5	2021-06-21	14	0	14	0
BR010-076	Independent Test-2	Plasma	59	55-59	22	0	4b	3	0.431	1	0	0	Malignant	DCIS	0	HR+/HER2-	Tis	pN0	M0	60	15	0		5	2021-06-21	14	0	14	0
BR010-077	Independent Test-2	Plasma	37	35-39	37	28	4a	4b	0.3865	1	Malignant	IDC	Malignant	Other malignant	II	HR+/HER2-	T2	pN0	M0	80	60	0		40	2021-06-17	14	0	14	0
BR010-078	Independent Test-2	Plasma	46	45-49	6	11	4a	3	0.347	0	0	0	Benign	Benign											2021-06-21
BR010-080	Independent Test-2	Plasma	60	60-64	25	23	4c	4b	0.436	1	Malignant	IDC	Malignant	IDC	II	HER2+	T2	pN0	M0	90	8	2	1	40	2021-06-21	14	0	14	0
BR010-081	Independent Test-2	Plasma	63	60-64	18	16	4c	4a	0.367	0	Malignant	DCIS	Malignant	IDC	I	TNBC	T1	pN0	M0	0	0	2	0	25	2021-06-11	14	0	14	0
BR010-082	Independent Test-2	Plasma	62	60-64	19	24	4b	4b	0.3885	1	0	0	Malignant	IDC	I	TNBC	T1	pN0	M0	0	0	0		80	2021-07-05	13	0	13	0
BR010-083	Independent Test-2	Plasma	46	45-49	26	12	6	3	0.435	1	0	0	Malignant	IDC	II	HR+/HER2-	T2	pN0	M0	10	30	1		8	2021-07-05	13	0	13	0
BR010-085	Independent Test-2	Plasma	69	65-69	35	uk	4c	uk	0.513	1	0	0	Malignant	IDC	III	TNBC	T2	pN2	M0	0	0	0		40	2021-07-05	13	0	13	0
BR010-087	Independent Test-2	Plasma	66	65-69	23	22	4c	4a	0.52	1	0	0	Malignant	IDC	II	HR+/HER2-	T2	pN0	M0	90	60	1		10	2021-07-09	13	0	13	0
BR010-089	Independent Test-2	Plasma	56	55-59	18	29	4b	4b	0.3385	0	Malignant	IDC	Malignant	IDC	I	HER2+	T1	pN0	M0	40	3	3		50	2021-07-06	13	0	13	0
BR010-090	Independent Test-2	Plasma	37	35-39	14	0	4a	2	0.4005	1	0	0	Benign	Benign											2021-07-12
BR010-091	Independent Test-2	Plasma	51	50-54	24	25	4c	4b	0.511	1	Malignant	IDC	Malignant	IDC	II	TNBC	T2	pN1	M0	0	0	0		50	2021-07-12	13	0	13	0
BR010-092	Independent Test-2	Plasma	36	35-39	7	10	4a	3	0.4215	1	0	0	Benign	Benign											2021-07-06
BR010-093	Independent Test-2	Plasma	41	40-44	9	12	4a	3	0.3565	0	0	0	Benign	Benign											2019-11-29
BR010-094	Independent Test-2	Plasma	37	35-39	20	14	4b	3	0.406	1	Malignant	IDC	Malignant	IDC	II	HR+/HER2-	T1	pN1	M0	80	95	1		6	2021-07-09	13	0	13	0
BR010-095	Independent Test-2	Plasma	48	45-49	45	25	4b	4a	0.4645	1	Benign	Breast precancerous lesion（Atypical ductal hyperplasia）	Malignant	DCIS	0	HER2+	Tis	pN0	M0	0	0	3		5	2021-07-13	13	0	13	0
BR010-096	Independent Test-2	Plasma	66	65-69	20	31	4c	4c	0.374	1	Malignant	IDC	Malignant	IDC	I	HR+/HER2-	T1	pN0	M0	90	95	2	0	20	2021-07-13	13	0	13	0
BR010-097	Independent Test-2	Plasma	52	50-54	30	24	4c	4b	0.4065	1	Malignant	IDC	Malignant	IDC	II	HR+/HER2-	T2	pN1	M0	80	60	2	0	30	2021-07-15	13	0	13	0
BR010-098	Independent Test-2	Plasma	40	40-44	16	14	4a	3	0.323	0	0	0	Benign	Benign											2021-07-20
BR010-099	Independent Test-2	Plasma	45	45-49	7	5	4a	4a	0.346	0	0	0	Benign	Benign											2021-07-20
BR010-100	Independent Test-2	Plasma	47	45-49	38	24	5	4b	0.488	1	Malignant	IDC	Malignant	IDC	II	TNBC	T2	pN1	M0	0	0	1		70	2021-07-20	13	0	13	0
BR010-101	Independent Test-2	Plasma	54	50-54	8	15	4a	3	0.38	1	0	0	Benign	Benign											2021-07-20
BR010-102	Independent Test-2	Plasma	58	55-59	19	13	4c	4b	0.44	1	Malignant	Other malignant	Malignant	IDC	I	HR+/HER2-	T1	pN0	M0	80	20	0		10	2021-07-16	13	0	13	0
BR010-103	Independent Test-2	Plasma	30	<35	12	0	4a	2	0.317	0	0	0	Benign	Benign											2021-07-22
BR010-104	Independent Test-2	Plasma	39	35-39	25	9	3	3	0.3395	0	0	0	Benign	Benign											2021-07-20
BR010-105	Independent Test-2	Plasma	54	50-54	14	14	4c	4c	0.3825	1	Malignant	IDC	Malignant	IDC	I	HR+/HER2-	T1	pN0	M0	90	90	0		5	2021-07-22	13	0	13	0
BR010-106	Independent Test-2	Plasma	43	40-44	28	20	5	4a	0.605	1	Malignant	IDC	Malignant	IDC	II	HER2+	T2	pN1	M0	5	5	3		60	2021-07-22	13	0	13	0
BR010-107	Independent Test-2	Plasma	60	60-64	25	49	4c	4c	0.5365	1	Malignant	IDC	Malignant	IDC	II	HR+/HER2-	T2	pN1	M0	90	90	1		10	2021-07-26	13	0	13	0
BR010-108	Independent Test-2	Plasma	49	45-49	27	12	4b	3	0.3515	0	Malignant	IDC	Malignant	IDC	II	HR+/HER2-	T2	pN0	M0	90	90	1		50	2021-07-29	13	0	13	0
BR010-109	Independent Test-2	Plasma	34	<35	60	20	4a	3	0.4395	1	Benign	Benign	Benign	Benign											2021-07-27
BR010-110	Independent Test-2	Plasma	49	45-49	15	0	4c	3	0.3695	0	Benign	Benign	Benign	Benign											2021-06-21
BR010-111	Independent Test-2	Plasma	66	65-69	20	0	4a	3	0.382	1	0	0	Benign	Benign											2021-08-02 08:43:00
BR005-001	Training	Tissue	43	40-49	17	39	4c	4c	0.9995	1			Malignant	IDC	I	HER2+	T1	pN0	M0	0	0	3		30	2014-12-04	90	0	90	0
BR005-003	Validation	Tissue	45	40-49	35	uk	4c	uk	0.9945	1			Malignant	IDC	II	HER2+	T2	pN0	M0	0	0	3		30	2014-12-16	90	0	90	0
BR005-005	Training	Tissue	55	50-59	41	80	5	5	0.9975	1			Malignant	IDC	III	HER2+	T2	pN3	M0	0	0	3		30	2015-02-25	10	1	17	1
BR005-006	Validation	Tissue	59	50-59	21	46	5	4	0.9645	1			Malignant	IDC	II	HER2+	T2	pN0	M0	0	0	3		70	2015-01-07	89	0	89	0
BR005-007	Training	Tissue	47	40-49	39	56	5	4c	0.9985	1			Malignant	Papillary (predominantly micropapillary pattern)	III	HER2+	T2	pN3	M0	0	0	3		40	2015-01-28	6	1	29	1
BR005-008	Training	Tissue	58	50-59	15	18	4c	4c	0.9965	1			Malignant	IDC	I	HER2+	T1	pN0	M0	0	0	3		50	2015-02-06	36	1	66	1
BR005-009	Training	Tissue	58	50-59	18	18	5	5	0.9925	1			Malignant	IDC	I	HER2+	T1	pN0	M0	0	0	3		35	2015-03-03	87	0	87	0
BR005-011	Validation	Tissue	53	50-59	28	32	4c	4c	0.983	1			Malignant	IDC	II	HER2+	T2	pN0	M0	0	0	3		40	2015-04-09	86	0	86	0
BR005-014	Training	Tissue	57	50-59	24	23	4a	4b	0.9885	1			Malignant	IDC	II	HER2+	T2	pN0	M0	0	0	3		40	2015-04-01 14:50:57	uk	uk	uk	uk
BR005-015	Validation	Tissue	49	40-49	26	26	4c	4b	0.9995	1			Malignant	IDC	II	HER2+	T2	pN1	M0	0	0	3		70	2015-04-13	86	0	86	0
BR005-016	Validation	Tissue	58	50-59	26	17	5	5	0.998	1			Malignant	IDC	II	HER2+	T2	pN1	M0	0	0	3		50	2015-04-02	86	0	86	0
BR005-018	Validation	Tissue	53	50-59	50	0	5	4c	0.9955	1			Malignant	IDC	II	HER2+	T2	pN0	M0	0	0	3		50	2015-05-12	85	0	85	0
BR005-019	Validation	Tissue	52	50-59	17	22	4a	4b	0.99	1			Malignant	IDC	I	HER2+	T1	pN0	M0	0	0	3		10	2015-05-20	85	0	85	0
BR005-020	Validation	Tissue	57	50-59	36	33	4c	4b	0.999	1			Malignant	IDC	II	HER2+	T2	pN0	M0	0	0	3		35	2015-06-08	84	0	84	0
BR005-022	Training	Tissue	46	40-49	23	0	5	5	0.9995	1			Malignant	IDC	II	HER2+	T2	pN0	M0	0	0	3		20	2015-06-12	47	1	51	1
BR005-023	Training	Tissue	54	50-59	21	33	5	5	0.991	1			Malignant	IDC	III	HER2+	T2	pN3	M0	0	0	3		20	2015-06-08	12	1	28	1
BR005-027	Training	Tissue	53	50-59	40	47	5	5	0.9995	1			Malignant	IDC	II	HER2+	T2	pN0	M0	0	0	3		15	2015-08-19	82	0	82	0
BR005-028	Training	Tissue	56	50-59	28	38	5	4c	0.993	1			Malignant	IDC	II	HER2+	T2	pN0	M0	0	0	3		60	2015-07-30	15	1	56	1
BR005-029	Validation	Tissue	59	50-59	18	55	4c	4a	0.9955	1			Malignant	IDC	III	HER2+	T1	pN2	M0	0	0	3		60	2015-08-10	82	0	82	0
BR005-030	Training	Tissue	48	40-49	47	56	4c	5	0.972	1			Malignant	IDC	II	HER2+	T2	pN1	M0	0	0	3		30	2015-08-25	82	0	82	0
BR005-032	Training	Tissue	56	50-59	28	31	5	4c	0.986	1			Malignant	IDC	II	HER2+	T2	pN1	M0	0	0	3		40	2015-09-06 10:39:12	uk	uk	uk	uk
BR005-033	Training	Tissue	47	40-49	19	11	4a	3	0.998	1			Malignant	IDC	I	HER2+	T1	pN0	M0	0	0	3		30	2014-11-25	91	0	91	0
BR005-034	Validation	Tissue	55	50-59	32	0	5	5	0.997	1			Malignant	IDC	II	HER2+	T2	pN1	M0	0	0	3		30	2015-01-23	89	0	89	0
BR005-035	Validation	Tissue	59	50-59	33	0	4a	4c	0.9675	1			Malignant	Papillary (predominantly micropapillary pattern)	II	HR+/HER2-	T2	pN0	M0	70	70	0		1	2015-05-16	85	0	85	0
BR005-036	Training	Tissue	45	40-49	30	30	5	5	0.9775	1			Malignant	IDC	II	HR+/HER2-	T2	pN0	M0	40	20	1		10	2015-06-02	84	0	84	0
BR005-037	Training	Tissue	51	50-59	28	51	3	4c	0.98	1			Malignant	IDC	II	HR+/HER2-	T2	pN1	M0	60	30	0		15	2015-06-29	84	0	84	0
BR005-040	Training	Tissue	53	50-59	15	18	5	2	0.986	1			Malignant	IDC	I	HR+/HER2-	T1	pN0	M0	80	85	1		5	2015-05-28	85	0	85	0
BR005-041	Training	Tissue	46	40-49	20	36	4c	5	0.9735	1			Malignant	IDC	II	HR+/HER2-	T1	pN1	M0	80	85	1		5	2015-06-23	84	0	84	0
BR005-042	Training	Tissue	48	40-49	19	0	5	5	0.9285	1			Malignant	IDC	III	HR+/HER2-	T1	pN2	M0	60	85	1		5	2015-07-15	83	0	83	0
BR005-043	Validation	Tissue	52	50-59	23	26	5	5	0.9725	1			Malignant	Invasive lobular carcinoma	II	HR+/HER2-	T2	pN1	M0	60	60	1		5	2015-06-18	84	0	84	0
BR005-045	Training	Tissue	60	≥60	19	0	5	5	0.9985	1			Malignant	IDC	II	HR+/HER2-	T1	pN1	M0	60	45	1		10	2015-07-13	59	1	Alive	0
BR005-049	Training	Tissue	59	50-59	17	0	4c	4c	0.998	1			Malignant	IDC	I	HR+/HER2-	T1	pN0	M0	80	60	1		8	2015-07-17	83	0	83	0
BR005-050	Training	Tissue	59	50-59	32	0	5	5	0.979	1			Malignant	IDC	II	HR+/HER2-	T2	pN0	M0	95	40	0		5	2015-07-20	83	0	83	0
BR005-051	Training	Tissue	55	50-59	20	10	4c	4c	0.988	1			Malignant	IDC	I	HR+/HER2-	T1	pN0	M0	90	90	0		5	2015-08-11	82	0	82	0
BR005-053	Validation	Tissue	44	40-49	34	28	4a	4a	0.7685	1			Malignant	Mucinous carcinoma	II	HR+/HER2-	T2	pN0	M0	90	20	0		15	2015-07-27	83	0	83	0
BR005-055	Validation	Tissue	49	40-49	15	32	4c	4b	0.997	1			Malignant	IDC	I	HR+/HER2-	T1	pN0	M0	70	90	0		10	2015-08-10	82	0	82	0
BR005-056	Training	Tissue	48	40-49	18	0	5	5	0.996	1			Malignant	IDC	III	HR+/HER2-	T1	pN2	M0	80	50	0		15	2015-07-29	10	1	Alive	0
BR005-057	Validation	Tissue	50	50-59	26	19	5	4b	0.988	1			Malignant	IDC	II	HR+/HER2-	T2	pN0	M0	55	30	1		15	2015-07-28	83	0	83	0
BR005-058	Training	Tissue	56	50-59	12	0	4b	2	0.9385	1			Malignant	IDC	I	HR+/HER2-	T1	pN0	M0	80	50	1		8	2015-08-05	57	1	Alive	0
BR005-059	Validation	Tissue	48	40-49	31	40	5	4b	0.9965	1			Malignant	IDC	II	HR+/HER2-	T2	pN0	M0	80	85	1		5	2015-08-05	82	0	82	0
BR005-060	Validation	Tissue	46	40-49	26	0	4c	4c	0.8795	1			Malignant	Invasive lobular carcinoma	II	HR+/HER2-	T2	pN0	M0	60	60	1		10	2015-08-05	82	0	82	0
BR005-062	Validation	Tissue	54	50-59	29	21	4c	5	0.818	1			Malignant	IDC	II	HR+/HER2-	T2	pN0	M0	70	80	0		14	2015-08-19	82	0	82	0
BR005-063	Validation	Tissue	43	40-49	20	23	4c	4c	0.961	1			Malignant	IDC	II	HR+/HER2-	T1	pN1	M0	90	90	1		10	2015-08-24	82	0	82	0
BR005-065	Training	Tissue	43	40-49	35	0	4c	4c	0.9985	1			Malignant	Invasive lobular carcinoma	III	HR+/HER2-	T2	pN2	M0	80	80	1		8	2015-08-31	82	0	82	0
BR005-066	Training	Tissue	60	≥60	24	27	5	4c	1	1			Malignant	IDC	II	HR+/HER2-	T2	pN0	M0	90	40	1		15	2015-09-07	81	0	81	0
BR005-068	Training	Tissue	53	50-59	20	20	4c	4	0.998	1			Malignant	IDC	I	HER2+	T1	pN0	M0	70	0	3		15	2014-11-27	91	0	91	0
BR005-070	Validation	Tissue	43	40-49	13	0	4c	4c	0.9955	1			Malignant	IDC	I	HER2+	T1	pN0	M0	80	30	3		20	2014-12-15	90	0	90	0
BR005-073	Validation	Tissue	49	40-49	21	23	5	4b	0.999	1			Malignant	IDC	II	HER2+	T2	pN1	M0	70	5	3		60	2015-01-05	89	0	89	0
BR005-074	Validation	Tissue	52	50-59	15	19	5	6	0.998	1			Malignant	IDC	I	HER2+	T1	pN0	M0	40	5	3		80	2015-01-07	89	0	89	0
BR005-075	Validation	Tissue	60	≥60	37	0	5	5	1	1			Malignant	IDC	III	HER2+	T2	pN2	M0	30	0	3		20	2015-01-19	89	0	89	0
BR005-078	Training	Tissue	45	40-49	16	18	4c	4b	0.991	1			Malignant	IDC	I	HER2+	T1	pN0	M0	90	90	3		10	2015-03-27	87	0	87	0
BR005-079	Training	Tissue	60	≥60	19	0	4b	4b	0.9995	1			Malignant	IDC	I	HER2+	T1	pN0	M0	90	0	3		25	2015-03-17	87	0	87	0
BR005-080	Validation	Tissue	51	50-59	20	29	4c	5	0.98	1			Malignant	IDC	I	HER2+	T1	pN0	M0	80	80	3		50	2015-03-23	87	0	87	0
BR005-082	Validation	Tissue	50	50-59	26	0	5	5	0.9975	1			Malignant	IDC	III	HER2+	T2	pN2	M0	60	0	3		30	2015-04-15	86	0	86	0
BR005-084	Training	Tissue	48	40-49	38	52	5	4b	0.9865	1			Malignant	IDC	II	HER2+	T2	pN1	M0	70	70	3		30	2015-04-03	86	0	86	0
BR005-085	Validation	Tissue	40	40-49	45	34	4b	4b	0.993	1			Malignant	IDC	II	HER2+	T2	pN0	M0	50	70	3		20	2015-04-01	87	0	87	0
BR005-086	Validation	Tissue	53	50-59	15	0	5	4b	0.998	1			Malignant	IDC	I	HER2+	T1	pN0	M0	90	2	3		40	2015-04-15	18	1	33	1
BR005-087	Validation	Tissue	51	50-59	30	25	4c	5	0.9	1			Malignant	IDC	II	HER2+	T2	pN1	M0	50	0	3		5	2015-06-08	13	1	37	1
BR005-088	Training	Tissue	58	50-59	23	22	5	4c	1	1			Malignant	IDC	II	HER2+	T2	pN1	M0	70	10	3		20	2015-06-01	85	0	85	0
BR005-089	Validation	Tissue	46	40-49	36	36	5	4c	0.997	1			Malignant	IDC	III	HER2+	T2	pN2	M0	70	60	3		40	2015-06-08	84	0	84	0
BR005-090	Training	Tissue	48	40-49	33	29	5	4c	1	1			Malignant	IDC	II	HER2+	T2	pN0	M0	10	0	3		20	2015-06-23	84	0	84	0
BR005-091	Validation	Tissue	45	40-49	23	18	4c	4c	0.9985	1			Malignant	IDC	II	HER2+	T2	pN0	M0	45	70	3		10	2015-07-13	83	0	83	0
BR005-092	Validation	Tissue	49	40-49	43	54	5	5	0.996	1			Malignant	IDC	III	HER2+	T2	pN3	M0	60	80	3		15	2015-07-13	53	1	Alive	0
BR005-094	Training	Tissue	47	40-49	30	16	4c	4a	0.9965	1			Malignant	IDC	II	HER2+	T2	pN1	M0	85	90	3		20	2015-07-20	83	0	83	0
BR005-095	Validation	Tissue	48	40-49	45	18	5	5	0.9955	1			Malignant	Papillary (predominantly micropapillary pattern)	III	HER2+	T2	pN2	M0	70	15	3		40	2015-08-18	82	0	82	0
BR005-096	Training	Tissue	53	50-59	26	27	5	5	0.997	1			Malignant	IDC	II	HER2+	T2	pN1	M0	15	0	3		50	2015-07-23	83	0	83	0
BR005-097	Training	Tissue	49	40-49	22	0	4c	0	0.998	1			Malignant	IDC	II	HER2+	T2	pN1	M0	60	20	3		25	2015-07-30	83	0	83	0
BR005-098	Training	Tissue	52	50-59	26	24	6	5	0.99	1			Malignant	IDC	II	HER2+	T2	pN0	M0	90	50	3		50	2015-08-13	82	0	82	0
BR005-099	Training	Tissue	51	50-59	35	51	5	5	1	1			Malignant	IDC	III	HER2+	T2	pN3	M0	50	50	3		30	2015-08-10	23	1	31	1
BR005-100	Training	Tissue	51	50-59	26	37	4c	4c	0.9775	1			Malignant	IDC	II	HER2+	T2	pN0	M0	70	80	3		20	2015-08-09	82	0	82	0
BR005-101	Validation	Tissue	51	50-59	25	25	4c	5	1	1			Malignant	IDC	II	HER2+	T2	pN0	M0	80	90	3		30	2015-09-08	46	1	49	1
BR005-102	Validation	Tissue	40	40-49	22	22	4c	4c	0.972	1			Malignant	IDC	II	HR+/HER2-	T2	pN0	M0	60	70	0		20	2015-05-25	85	0	85	0
BR005-103	Validation	Tissue	45	40-49	25	0	4c	4b	0.989	1			Malignant	IDC	II	HR+/HER2-	T2	pN0	M0	80	30	1		40	2015-05-25	85	0	85	0
BR005-104	Validation	Tissue	49	40-49	15	14	4c	4c	0.274	0			Malignant	Tubular carcinoma	0	HR+/HER2-	Tis	pN0	M0	90	1	1		1	2015-06-01	85	0	85	0
BR005-105	Validation	Tissue	49	40-49	40	38	5	4c	0.9925	1			Malignant	IDC	III	HR+/HER2-	T2	pN2	M0	80	15	1		15	2015-07-03	83	0	83	0
BR005-106	Training	Tissue	53	50-59	26	27	5	5	0.9965	1			Malignant	IDC	III	HR+/HER2-	T2	pN2	M0	55	10	1		15	2015-07-23 10:07:27	34	1	44	1
BR005-107	Validation	Tissue	44	40-49	18	17	5	4b	0.987	1			Malignant	IDC	III	HR+/HER2-	T1	pN2	M0	80	2	1		20	2015-07-14	83	0	83	0
BR005-108	Validation	Tissue	46	40-49	18	24	4c	4c	0.9995	1			Malignant	Papillary (predominantly micropapillary pattern)	II	HR+/HER2-	T1	pN1	M0	95	80	1		40	2015-08-12	82	0	82	0
BR005-109	Validation	Tissue	60	≥60	13	0	5	5	0.978	1			Malignant	IDC	I	HR+/HER2-	T1	pN0	M0	90	90	1		20	2015-08-12	82	0	82	0
BR005-110	Training	Tissue	47	40-49	32	0	5	4a	0.9735	1			Malignant	IDC	III	HR+/HER2-	T2	pN3	M0	60	50	1		40	2015-08-24	82	0	82	0
BR005-111	Training	Tissue	44	40-49	22	47	5	4c	0.975	1			Malignant	IDC	II	HR+/HER2-	T2	pN1	M0	70	80	0		20	2015-07-29	83	0	83	0
BR005-112	Training	Tissue	60	≥60	19	25	5	5	0.9915	1			Malignant	IDC	III	HR+/HER2-	T1	pN2	M0	90	5	1		5	2015-08-02	65	1	uk	uk
BR005-113	Validation	Tissue	53	50-59	43	38	5	5	0.8695	1			Malignant	IDC	III	HR+/HER2-	T2	pN3	M0	60	10	1		30	2015-08-14	82	0	82	0
BR005-114	Training	Tissue	43	40-49	28	0	4c	4c	0.9955	1			Malignant	IDC	II	HR+/HER2-	T2	pN0	M0	90	30	1		20	2015-08-17	58	1	Alive	0
BR005-116	Validation	Tissue	48	40-49	36	35	5	5	0.8	1			Malignant	IDC	II	HR+/HER2-	T2	pN0	M0	90	10	1		20	2015-08-31	82	0	82	0
BR005-117	Validation	Tissue	57	50-59	15	18	4c	5	0.9945	1			Malignant	IDC	II	HR+/HER2-	T1	pN1	M0	90	85	1		20	2015-08-25	uk	uk	51	1
BR005-120	Training	Tissue	44	40-49	22	20	5	2	0.959	1			Malignant	Medullary carcinoma	II	TNBC	T2	pN1	M0	0	0	0		70	2013-10-29	104	0	104	0
BR005-122	Validation	Tissue	50	50-59	26	22	4	4	0.9725	1			Malignant	Basal-like breast cancer	II	TNBC	T2	pN0	M0	0	0	0		40	2013-08-06	106	0	106	0
BR005-123	Training	Tissue	57	50-59	16	29	4	4	0.976	1			Malignant	Basal-like breast cancer	I	TNBC	T1	pN0	M0	0	0	0		80	2013-08-21	106	0	106	0
BR005-124	Validation	Tissue	60	≥60	26	29	4c	4c	0.997	1			Malignant	IDC	II	TNBC	T2	pN0	M0	0	0	0		70	2013-09-06	105	0	105	0
BR005-126	Validation	Tissue	58	50-59	18	19	5	4c	0.9195	1			Malignant	Basal-like breast cancer	II	TNBC	T1	pN1	M0	0	0	0		80	2013-11-08	103	0	103	0
BR005-127	Training	Tissue	60	≥60	27	25	5	4c	0.985	1			Malignant	IDC	II	TNBC	T2	pN0	M0	0	0	0		5	2013-10-30	104	0	104	0
BR005-129	Training	Tissue	46	40-49	26	25	4c	4a	0.9435	1			Malignant	IDC	II	TNBC	T2	pN0	M0	0	0	0		60	2014-03-20	99	0	99	0
BR005-130	Training	Tissue	45	40-49	22	0	5	4a	0.9485	1			Malignant	IDC	II	TNBC	T2	pN0	M0	0	0	0		50	2014-03-20	99	0	99	0
BR005-132	Training	Tissue	54	50-59	24	29	5	5	0.9815	1			Malignant	IDC	II	TNBC	T2	pN1	M0	0	0	0		40	2014-05-19	97	0	97	0
BR005-133	Training	Tissue	50	50-59	15	20	4b	4a	0.989	1			Malignant	Basal-like breast cancer	II	TNBC	T1	pN1	M0	0	0	0		40	2014-07-13	95	0	95	0
BR005-134	Training	Tissue	40	40-49	20	26	4b	4a	0.9185	1			Malignant	Basal-like breast cancer	I	TNBC	T1	pN0	M0	0	0	0		75	2014-08-26	94	0	94	0
BR005-136	Training	Tissue	51	50-59	20	25	5	4c	0.995	1			Malignant	IDC	II	TNBC	T1	pN1	M0	0	0	0		20	2014-11-03	91	0	91	0
BR005-137	Validation	Tissue	43	40-49	34	36	5	4c	0.963	1			Malignant	IDC	II	TNBC	T2	pN1	M0	0	0	0		30	2014-11-03	24	1	34	1
BR005-141	Validation	Tissue	49	40-49	16	20	4b	4c	0.9975	1			Malignant	IDC	I	TNBC	T1	pN0	M0	0	0	0		30	2015-03-31	87	0	87	0
BR005-143	Training	Tissue	52	50-59	19	0	4b	4c	0.996	1			Malignant	IDC	I	TNBC	T1	pN0	M0	0	0	0		80	2015-05-19	85	0	85	0
BR005-145	Validation	Tissue	50	50-59	24	9	5	5	0.9775	1			Malignant	IDC	II	TNBC	T2	pN1	M0	0	0	0		70	2015-07-13 13:50:59	12	1	19	1
BR005-146	Validation	Tissue	59	50-59	44	0	5	4a	0.9985	1			Malignant	Medullary carcinoma	III	TNBC	T2	pN2	M0	0	0	0		30	2015-07-06	83	0	83	0
BR005-147	Training	Tissue	58	50-59	14	0	4c	4b	0.9895	1			Malignant	IDC	I	TNBC	T1	pN0	M0	0	0	0		30	2015-07-20	83	0	83	0
BR005-150	Validation	Tissue	56	50-59	24	26	4c	4c	0.977	1			Malignant	IDC	II	TNBC	T2	pN0	M0	0	0	0		30	2015-08-14	82	0	82	0
BR005-173	Validation	Tissue	59	50-59	27	28	5	6	0.973	1			Malignant	Basal-like breast cancer	II	TNBC	T2	pN0	M0	0	0	0		70	2013-01-15	100	1	Alive	0
BR005-174	Validation	Tissue	52	50-59	13	0	4	2	0.952	1			Malignant	Basal-like breast cancer	I	TNBC	T1	pN0	M0	0	0	0		70	2013-01-23 17:32:34	113	0	113	0
BR005-177	Validation	Tissue	53	50-59	33	30	5	5	0.9265	1			Malignant	Medullary carcinoma	II	TNBC	T2	pN0	M0	0	0	0		50	2013-02-27	112	0	112	0
BR005-179	Training	Tissue	51	50-59	29	28	5	5	0.9865	1			Malignant	Basal-like breast cancer	III	TNBC	T2	pN3	M0	0	0	0		1	2013-03-28 16:20:59	111	0	111	0
BR005-180	Validation	Tissue	41	40-49	29	30	5	4b	0.5865	1			Malignant	IDC	II	TNBC	T2	pN0	M0	0	0	0		80	2013-07-12	10	1	uk	uk
BR005-181	Training	Tissue	44	40-49	18	uk	5	uk	0.979	1			Malignant	IDC	III	TNBC	T1	pN3	M0	0	0	0		40	2013-04-15 12:24:24	110	0	110	0
BR005-183	Training	Tissue	49	40-49	22	uk	5	uk	0.965	1			Malignant	IDC	III	TNBC	T2	pN2	M0	0	0	0		70	2013-04-19 17:26:59	110	0	110	0
BR005-184	Training	Tissue	51	50-59	17	17	5	4	0.965	1			Malignant	IDC	I	TNBC	T1	pN0	M0	0	0	0		20	2013-06-21 16:32:48	108	0	108	0
BR005-185	Validation	Tissue	44	40-49	17	20	5	4	0.957	1			Malignant	IDC	I	HER2+	T1	pN0	M0	80	95	3		85	2013-09-10 13:07:41	105	0	105	0
BR005-186	Validation	Tissue	59	50-59	13	14	5	4c	0.6095	1			Malignant	Basal-like breast cancer	II	TNBC	T1	pN1	M0	0	0	0		80	2013-11-11	103	0	103	0
BR005-188	Training	Tissue	59	50-59	36	45	5	5	0.999	1			Malignant	IDC	II	HER2+	T2	pN0	M0	0	0	3		7	2013-11-20	uk	uk	uk	uk
BR005-189	Training	Tissue	55	50-59	22	0	5	5	0.944	1			Malignant	IDC	II	HER2+	T2	pN0	M0	0	0	3		25	2013-11-21	uk	uk	uk	uk
BR005-190	Training	Tissue	54	50-59	36	64	4	4c	0.9975	1			Malignant	Mucinous carcinoma	III	HER2+	T2	pN3	M0	90	20	3		10	2014-02-05 14:21:55	100	0	100	0
BR005-191	Validation	Tissue	42	40-49	28	15	5	5	0.9965	1			Malignant	IDC	III	HER2+	T2	pN3	M0	0	0	3		70	2014-02-21 17:44:43	75	1	Alive	0
BR005-192	Validation	Tissue	47	40-49	43	26	5	4c	0.973	1			Malignant	Basal-like breast cancer	II	TNBC	T2	pN1	M0	0	0	0		80	2014-02-28 13:02:56	2	1	13	1
BR005-193	Training	Tissue	53	50-59	19	20	5	4c	0.9955	1			Malignant	IDC	III	HER2+	T1	pN2	M0	70	10	3		20	2014-04-22 14:19:27	98	0	98	0
BR005-197	Validation	Tissue	48	40-49	23	0	4c	4a	0.9765	1			Malignant	IDC	II	HER2+	T2	pN0	M0	80	0	3		25	2014-05-12	uk	uk	uk	uk
BR005-198	Training	Tissue	54	50-59	25	0	5	5	1	1			Malignant	IDC	II	HER2+	T2	pN0	M0	85	1	3		5	2013-11-25	0	1	uk	uk
BR005-199	Validation	Tissue	49	40-49	15	12	4c	4c	1	1			Malignant	IDC	I	HER2+	T1	pN0	M0	0	0	3		30	2013-12-02 12:57:10	102	0	102	0
BR005-200	Validation	Tissue	44	40-49	21	0	5	4	0.955	1			Malignant	IDC	II	HER2+	T2	pN0	M0	40	0	3		40	2014-05-03	97	0	97	0
BR005-201	Training	Tissue	60	≥60	28	28	4c	4c	0.9775	1			Malignant	IDC	II	TNBC	T2	pN0	M0	0	0	0		70	2014-12-01 19:42:37	14	1	19	1
BR005-203	Validation	Tissue	52	50-59	20	16	4c	5	0.9875	1			Malignant	IDC	II	HR+/HER2-	T1	pN1	M0	90	90	1		30	2014-12-03 15:23:17	90	0	90	0
BR005-206	Validation	Tissue	50	50-59	29	20	5	5	0.8505	1			Malignant	IDC	II	HER2+	T2	pN1	M0	0	0	3		20	2015-01-04	uk	uk	uk	uk
BR005-209	Training	Tissue	49	40-49	35	40	5	4c	0.9905	1			Malignant	IDC	III	HR+/HER2-	T2	pN2	M0	90	30	1		30	2014-12-25 13:08:29	90	0	90	0
BR005-210	Training	Tissue	50	50-59	25	25	3	4b	0.9325	1			Malignant	Mucinous carcinoma	II	HR+/HER2-	T2	pN0	M0	90	30	1		1	2014-12-12	uk	uk	uk	uk
BR005-211	Training	Tissue	59	50-59	21	92	4c	4	0.998	1			Malignant	Papillary (predominantly micropapillary pattern)	III	HR+/HER2-	T2	pN3	M0	95	80	0		20	2015-01-06 13:10:53	89	0	89	0
BR005-212	Validation	Tissue	43	40-49	15	0	4c	4	0.9755	1			Malignant	IDC	I	HR+/HER2-	T1	pN0	M0	90	90	1		8	2015-01-07 08:20:05	89	0	89	0
BR005-213	Validation	Tissue	52	50-59	10	19	4c	0	0.996	1			Malignant	IDC	III	HR+/HER2-	T1	pN3	M0	20	10	0		30	2014-12-24 13:02:48	11	1	17	1
BR005-214	Validation	Tissue	44	40-49	16	0	5	4c	0.956	1			Malignant	IDC	III	HR+/HER2-	T1	pN2	M0	80	90	0		5	2015-01-07 08:19:31	89	0	89	0
BR005-215	Validation	Tissue	52	50-59	11	0	4b	4	0.988	1			Malignant	IDC	I	HR+/HER2-	T1	pN0	M0	60	70	1		10	2014-09-01 08:44:31	94	0	94	0
BR005-216	Validation	Tissue	48	40-49	28	0	4c	3	0.9955	1			Malignant	IDC	II	HR+/HER2-	T2	pN1	M0	40	40	1		20	2014-09-01 08:44:13	94	0	94	0
BR005-218	Training	Tissue	46	40-49	18	19	5	4c	0.991	1			Malignant	IDC	III	HR+/HER2-	T1	pN3	M0	90	80	0		15	2015-01-06 15:08:39	89	0	89	0
BR005-219	Validation	Tissue	48	40-49	27	26	5	4c	0.947	1			Malignant	IDC	II	HR+/HER2-	T2	pN0	M0	80	60	0		15	2014-12-22 08:12:54	uk	uk	uk	uk
BR005-220	Validation	Tissue	44	40-49	16	0	5	2	0.9935	1			Malignant	IDC	I	HR+/HER2-	T1	pN0	M0	40	30	1		40	2015-01-09 13:03:43	89	0	89	0
BR005-222	Validation	Tissue	54	50-59	20	23	5	4	0.9115	1			Malignant	IDC	I	HR+/HER2-	T1	pN0	M0	90	70	0		8	2015-01-14 13:07:03	89	0	89	0
BR005-223	Training	Tissue	53	50-59	巨大	84	5	5	0.997	1			Malignant	IDC	III	HER2+	T3	pN1	M0	0	0	3		35	2014-09-05 08:37:03	10	1	15	1
BR005-224	Training	Tissue	44	40-49	54	72	4b	4	0.998	1			Malignant	IDC	II	HR+/HER2-	T2	pN0	M0	80	80	1		10	2014-09-01 08:44:53	uk	uk	uk	uk
BR005-225	Validation	Tissue	58	50-59	20	23	5	5	0.9985	1			Malignant	IDC	II	HER2+	T1	pN1	M0	0	0	3		30	2014-08-26	uk	uk	uk	uk
BR005-226	Training	Tissue	60	≥60	22	19	5	5	0.9675	1			Malignant	IDC	III	HR+/HER2-	T2	pN3	M0	70	20	0		20	2014-09-01 08:44:53	94	0	94	0
BR005-227	Validation	Tissue	43	40-49	31	24	5	4	0.975	1			Malignant	IDC	III	HR+/HER2-	T2	pN3	M0	80	40	1		20	2015-01-23 13:01:59	89	0	89	0
BR005-228	Validation	Tissue	49	40-49	24	0	4c	4c	0.954	1			Malignant	IDC	II	HR+/HER2-	T2	pN1	M0	80	70	0		10	2015-01-20	uk	uk	uk	uk
BR005-229	Validation	Tissue	57	50-59	16	16	4c	4c	0.982	1			Malignant	IDC	I	HR+/HER2-	T1	pN0	M0	90	80	1		5	2015-01-21 13:07:32	89	0	89	0
BR005-230	Validation	Tissue	49	40-49	36	53	4c	4c	0.8765	1			Malignant	IDC	III	HR+/HER2-	T2	pN3	M0	90	80	0		30	2015-01-21 15:18:14	89	0	89	0
BR005-232	Training	Tissue	54	50-59	25	30	4a	4	1	1			Malignant	IDC	II	HER2+	T2	pN0	M0	80	10	3		30	2014-09-20	uk	uk	uk	uk
BR005-235	Validation	Tissue	43	40-49	21	0	4a	4b	0.939	1			Malignant	IDC	II	HR+/HER2-	T2	pN1	M0	80	80	1		20	2014-09-10 13:16:06	93	0	93	0
BR005-236	Training	Tissue	44	40-49	22	0	4b	1	0.902	1			Malignant	Cribriform carcinoma	II	HR+/HER2-	T2	pN0	M0	90	90	1		10	2015-01-15	uk	uk	uk	uk
BR005-237	Training	Tissue	56	50-59	22	31	4c	4c	0.994	1			Malignant	IDC	II	HR+/HER2-	T2	pN1	M0	90	50	1		15	2015-01-28	uk	uk	uk	uk
BR005-240	Training	Tissue	43	40-49	18	0	5	4	0.94	1			Malignant	IDC	I	HR+/HER2-	T1	pN0	M0	90	90	0		10	2014-10-15 13:02:30	92	0	92	0
BR005-241	Training	Tissue	46	40-49	33	0	4b	3	0.9445	1			Malignant	Mucinous carcinoma	II	HR+/HER2-	T2	pN0	M0	80	3	0		10	2014-10-15 15:22:28	92	0	92	0
BR005-242	Validation	Tissue	60	≥60	11	10	4c	4c	0.9995	1			Malignant	IDC	I	HER2+	T1	pN0	M0	5	0	3		20	2014-10-17 13:00:18	92	0	92	0
BR005-243	Training	Tissue	45	40-49	43	0	5	5	1	1			Malignant	IDC	II	HER2+	T2	pN0	M0	0	0	3		20	2014-10-13	39	1	uk	uk
BR005-244	Validation	Tissue	51	50-59	14	17	5	4c	0.978	1			Malignant	IDC	III	HER2+	T1	pN3	M0	70	20	3		30	2014-10-16 18:41:09	92	0	92	0
BR005-246	Training	Tissue	43	40-49	26	0	4a	4a	0.9335	1			Malignant	IDC	II	HR+/HER2-	T2	pN0	M0	70	5	0		10	2015-01-28 17:55:47	89	0	89	0
BR005-247	Training	Tissue	45	40-49	14	0	4b	5	0.8755	1			Malignant	IDC	II	HR+/HER2-	T1	pN1	M0	60	80	1		10	2015-01-28	uk	uk	uk	uk
BR005-248	Validation	Tissue	49	40-49	29	0	4c	5	0.998	1			Malignant	IDC	II	HR+/HER2-	T2	pN0	M0	80	80	1		15	2015-01-29	uk	uk	uk	uk
BR005-249	Validation	Tissue	42	40-49	21	20	5	4a	0.919	1			Malignant	Mucinous carcinoma	III	HR+/HER2-	T2	pN3	M0	80	90	0		30	2015-02-04 13:00:46	88	0	88	0
BR005-250	Validation	Tissue	47	40-49	21	22	5	4b	0.909	1			Malignant	IDC	II	HR+/HER2-	T2	pN1	M0	60	80	0		10	2015-02-04	uk	uk	uk	uk
BR005-251	Validation	Tissue	60	≥60	Huge lump	70	5	4	0.9985	1			Malignant	IDC	II	HER2+	T3	pN0	M0	0	0	3		30	2014-10-30	uk	uk	uk	uk
BR005-253	Training	Tissue	52	50-59	34	0	4c	5	0.938	1			Malignant	IDC	II	HR+/HER2-	T2	pN0	M0	70	80	0		20	2014-10-27 12:57:07	92	0	92	0
BR005-254	Training	Tissue	57	50-59	13	19	5	4c	0.9785	1			Malignant	IDC	I	HR+/HER2-	T1	pN0	M0	90	80	1		25	2015-05-13 17:07:32	85	0	85	0
BR005-255	Training	Tissue	46	40-49	42	51	5	5	0.9305	1			Malignant	Tubular carcinoma	III	HR+/HER2-	T2	pN2	M0	90	90	0		10	2015-04-12 15:54:25	86	0	86	0
BR005-256	Training	Tissue	53	50-59	25	37	4c	4c	0.963	1			Malignant	IDC	II	HR+/HER2-	T2	pN0	M0	90	80	1		5	2015-05-20	uk	uk	uk	uk
BR005-257	Validation	Tissue	45	40-49	28	29	4c	4c	0.9855	1			Malignant	IDC	II	HR+/HER2-	T2	pN0	M0	80	10	0		60	2015-04-13 10:13:02	86	0	86	0
BR005-258	Validation	Tissue	45	40-49	15	16	5	4c	0.976	1			Malignant	IDC	II	HR+/HER2-	T1	pN1	M0	80	70	0		15	2015-02-04	uk	uk	uk	uk
BR005-259	Validation	Tissue	58	50-59	38	30	5	4c	0.9575	1			Malignant	IDC	III	HER2+	T2	pN2	M0	0	0	3		70	2014-11-10 17:28:24	27	1	31	1
BR005-260	Training	Tissue	47	40-49	24	19	5	4c	0.987	1			Malignant	IDC	III	HR+/HER2-	T2	pN2	M0	90	90	1		20	2014-10-29 18:07:14	92	0	92	0
BR005-262	Training	Tissue	43	40-49	11	0	5	2	0.9935	1			Malignant	IDC	II	HR+/HER2-	T1	pN1	M0	80	75	0		5	2015-06-01	uk	uk	uk	uk
BR005-263	Validation	Tissue	54	50-59	30	0	4c	4c	0.9405	1			Malignant	IDC	II	HER2+	T2	pN1	M0	0	0	3		40	2015-01-22	uk	uk	uk	uk
BR005-264	Training	Tissue	60	≥60	16	15	4b	3	0.989	1			Malignant	IDC	I	HR+/HER2-	T1	pN0	M0	90	80	0		30	2015-03-06 13:03:16	87	0	87	0
BR005-265	Training	Tissue	57	50-59	32	31	4c	4	0.9985	1			Malignant	IDC	II	HER2+	T2	pN1	M0	80	0	3		30	2014-10-30	46	1	uk	uk
BR005-266	Validation	Tissue	55	50-59	31	uk	5	uk	1	1			Malignant	IDC	II	HER2+	T2	pN1	M0	0	0	3		10	2014-10-24	70	1	uk	uk
BR005-267	Training	Tissue	52	50-59	35	0	5	4c	0.997	1			Malignant	IDC	III	HER2+	T2	pN3	M0	80	70	3		20	2014-11-03 14:17:21	18	1	36	1
BR005-270	Validation	Tissue	51	50-59	65	0	4c	5	0.996	1			Malignant	IDC	III	HER2+	T3	pN1	M0	0	0	3		30	2014-10-29 12:57:33	92	0	92	0
BR005-274	Validation	Tissue	58	50-59	29	14	5	4	0.9795	1			Malignant	IDC	II	HER2+	T2	pN0	M0	60	60	3		50	2014-11-12 09:19:40	uk	uk	uk	uk
BR005-279	Validation	Tissue	46	40-49	15	18	4c	4c	0.982	1			Malignant	IDC	I	HR+/HER2-	T1	pN0	M0	70	60	0		30	2015-05-11 11:07:35	72	1	uk	uk
BR005-280	Training	Tissue	45	40-49	20	26	4c	4b	1	1			Malignant	IDC	I	HR+/HER2-	T1	pN0	M0	70	70	1		30	2015-04-15 08:28:03	66	1	Alive	0
BR005-285	Training	Tissue	49	40-49	10	0	4a	2	0.075	0			Benign	Benign											2018-08-20
BR005-286	Validation	Tissue	46	40-49	18	28	3	4a	0.215	0			Benign	Benign											2018-08-21
BR005-287	Validation	Tissue	44	40-49	20	17	3	4a	0.048	0			Benign	Benign											2018-08-22
BR005-288	Validation	Tissue	44	40-49	19	12	4a	3	0.2015	0			Benign	Benign											2018-08-21
BR005-289	Validation	Tissue	43	40-49	19	0	4c	1	0.182	0			Benign	Breast precancerous lesion（Intraductal papilloma）											2018-08-09
BR005-290	Validation	Tissue	51	50-59	18	23	3	4a	0.391	1			Benign	Benign											2018-08-21
BR005-293	Validation	Tissue	52	50-59	12	13	4a	4b	0.08	0			Benign	Benign											2018-08-21
BR005-296	Training	Tissue	45	40-49	9	0	4a	1	0.0215	0			Benign	Benign											2018-08-28
BR005-315	Validation	Tissue	41	40-49	43	19	4c	3	0.3165	0			Benign	Breast precancerous lesion（Intraductal papilloma）											2018-08-23
BR005-323	Training	Tissue	60	≥60	27	0	4	4	0.9945	1			Malignant	IDC	III	TNBC	T2	pN3	M0	0	0	0		70	2012-09-28 12:43:57	15	1	27	1
BR005-324	Training	Tissue	46	40-49	16	0	5	5	0.9945	1			Malignant	IDC	I	HER2+	T1	pN0	M0	30	60	3		30	2012-10-11 12:43:29	116	0	116	0
BR005-326	Validation	Tissue	47	40-49	37	37	5	5	0.8145	1			Malignant	IDC	III	TNBC	T2	pN3	M0	0	0	0		60	2012-11-14 14:07:27	115	0	115	0
BR005-328	Training	Tissue	47	40-49	17	17	4	5	0.997	1			Malignant	IDC	I	HER2+	T1	pN0	M0	0	0	3		20	2013-01-08 08:39:27	113	0	113	0
BR005-331	Validation	Tissue	47	40-49	12	51	4	4a	0.9985	1			Malignant	IDC	I	HER2+	T1	pN0	M0	0	0	3		20	2013-04-22 18:35:37	110	0	110	0
BR005-333	Validation	Tissue	60	≥60	37	30	5	5	0.983	1			Malignant	IDC	II	HER2+	T2	pN1	M0	90	80	3		30	2013-04-22	uk	uk	uk	uk
BR005-335	Validation	Tissue	52	50-59	20	18	4	4a	0.9875	1			Malignant	IDC	I	HER2+	T1	pN0	M0	0	0	3		10	2013-06-06 13:57:51	108	0	108	0
BR005-336	Validation	Tissue	44	40-49	19	37	5	4a	0.638	1			Malignant	IDC	I	HR+/HER2-	T1	pN0	M0	70	40	1		20	2013-06-06 17:13:27	108	0	108	0
BR005-338	Training	Tissue	55	50-59	16	18	5	5	0.999	1			Malignant	IDC	III	HER2+	T1	pN3	M0	60	20	3		10	2013-06-19 13:22:27	29	1	uk	uk
BR005-339	Training	Tissue	53	50-59	26	0	5	4	0.9155	1			Malignant	IDC	II	HER2+	T2	pN0	M0	95	0	3		30	2013-06-27	uk	uk	uk	uk
BR005-340	Validation	Tissue	53	50-59	19	11	4	4	0.999	1			Malignant	IDC	I	HER2+	T1	pN0	M0	0	0	3		20	2013-06-21 12:48:27	108	0	108	0
BR005-342	Training	Tissue	60	≥60	15	16	5	5	0.8915	1			Malignant	IDC	I	HR+/HER2-	T1	pN0	M0	90	10	1		30	2013-06-27 14:09:51	108	0	108	0
BR005-343	Validation	Tissue	51	50-59	34	36	5	4c	0.995	1			Malignant	IDC	II	HER2+	T2	pN0	M0	80	90	3		50	2013-11-02	uk	uk	uk	uk
BR005-344	Validation	Tissue	55	50-59	28	0	5	5	0.9985	1			Malignant	DCIS	0	HER2+	Tis	pN0	M0	0	0	3		40	2013-07-08 15:25:47	107	0	107	0
BR005-345	Training	Tissue	45	40-49	38	33	5	4	0.994	1			Malignant	IDC	III	HER2+	T2	pN2	M0	10	0	3		10	2013-07-30 14:18:14	50	1	Alive	0
BR005-347	Validation	Tissue	47	40-49	16	23	4	4	0.909	1			Malignant	IDC	I	HR+/HER2-	T1	pN0	M0	80	40	1		40	2013-11-04 17:08:17	103	0	103	0
BR005-348	Training	Tissue	56	50-59	46	62	5	4c	0.995	1			Malignant	IDC	III	HR+/HER2-	T2	pN3	M0	90	90	1		10	2013-08-21 13:12:51	106	0	106	0
BR005-349	Training	Tissue	53	50-59	23	0	5	2	0.9665	1			Malignant	Papillary (predominantly micropapillary pattern)	III	HR+/HER2-	T2	pN3	M0	95	90	1		10	2013-09-10 08:29:17	105	0	105	0
BR005-351	Validation	Tissue	58	50-59	14	11	5	4a	0.9995	1			Malignant	IDC	I	HER2+	T1	pN0	M0	0	0	3		60	2013-02-27 12:43:54	11	1	19	1
BR005-352	Training	Tissue	44	40-49	17	22	5	5	0.9995	1			Malignant	IDC	I	HER2+	T1	pN0	M0	90	0	3		8	2013-03-08 12:34:50	111	0	111	0
BR005-354	Training	Tissue	42	40-49	14	18	4	4	0.99	1			Malignant	IDC	I	HER2+	T1	pN0	M0	70	70	3		20	2013-04-17 12:37:28	110	0	110	0
BR005-357	Validation	Tissue	57	50-59	25	uk	5	uk	0.99	1			Malignant	Papillary (predominantly micropapillary pattern)	III	HR+/HER2-	T2	pN3	M0	95	15	1		30	2014-05-15 13:04:41	97	0	97	0
BR005-358	Training	Tissue	48	40-49	18	17	4c	4b	0.998	1			Malignant	Medullary carcinoma	I	HR+/HER2-	T1	pN0	M0	90	95	1		60	2014-05-16 13:04:28	97	0	97	0
BR005-359	Validation	Tissue	52	50-59	19	19	5	4c	0.992	1			Malignant	IDC	III	HR+/HER2-	T1	pN2	M0	90	90	0		30	2014-05-19 14:25:42	67	1	Alive	0
BR005-360	Training	Tissue	46	40-49	26	9	4c	4	0.995	1			Malignant	IDC	III	HER2+	T2	pN2	M0	50	10	3		20	2014-05-23 13:04:24	27	1	uk	uk
BR005-361	Training	Tissue	51	50-59	19	22	4c	4	0.9585	1			Malignant	IDC	I	HR+/HER2-	T1	pN0	M0	90	90	0		20	2014-05-29 18:02:44	97	0	97	0
BR005-362	Training	Tissue	49	40-49	38	0	5	4c	0.9305	1			Malignant	IDC	III	HR+/HER2-	T2	pN3	M0	90	70	1		5	2014-06-20 18:24:49	1	1	uk	uk
BR005-363	Training	Tissue	54	50-59	14	25	4c	4	0.979	1			Malignant	Mucinous carcinoma	I	HR+/HER2-	T1	pN0	M0	90	80	0		20	2014-07-17 15:16:06	95	0	95	0
BR005-364	Validation	Tissue	45	40-49	16	14	4a	3	0.2605	0			Benign	Benign											2018-09-13
BR005-366	Training	Tissue	42	40-49	6	9	3	3	0.0145	0			Benign	Breast precancerous lesion（Intraductal papilloma）											2018-09-17
BR005-367	Training	Tissue	40	40-49	13	0	3	3	0.0105	0			Benign	Benign											2018-09-17
BR005-369	Validation	Tissue	43	40-49	16	uk	4b	4a	0.219	0			Benign	Breast precancerous lesion（Intraductal papilloma）											2018-09-18
BR005-370	Training	Tissue	43	40-49	13	12	4b	4a	0.053	0			Benign	Breast precancerous lesion（Intraductal papilloma）											2018-09-19
BR005-371	Training	Tissue	47	40-49	18	16	4a	4c	0.32	0			Benign	Benign											2018-09-18
BR005-372	Training	Tissue	55	50-59	6	0	3	4a	0.0085	0			Benign	Benign											2018-09-18
BR005-374	Training	Tissue	42	40-49	16	15	3	3	0.0045	0			Benign	Benign											2018-09-20
BR005-375	Validation	Tissue	42	40-49	10	0	3	2	0.7345	1			Benign	Benign											2018-09-25
BR005-378	Training	Tissue	42	40-49	12	15	3	3	0.0415	0			Benign	Benign											2018-09-25
BR005-379	Validation	Tissue	44	40-49	21	uk	4b	1	0.115	0			Benign	Benign											2018-09-25
BR005-380	Validation	Tissue	43	40-49	35	40	4b	4a	0.0895	0			Benign	Benign											2018-09-20
BR005-385	Validation	Tissue	52	50-59	18	uk	1	1	0.139	0			Benign	Benign											2018-10-04
BR005-388	Validation	Tissue	51	50-59	14	14	3	4a	0.443	1			Benign	Benign											2018-10-09
BR005-390	Validation	Tissue	48	40-49	53	101	4a	4b	0.068	0			Benign	Benign											2018-10-04
BR005-391	Training	Tissue	53	50-59	24	34	4a	4b	0.0275	0			Benign	Benign											2018-10-04
BR005-392	Training	Tissue	51	50-59	6	uk	3	4a	0.0195	0			Benign	Benign											2018-10-04
BR005-393	Validation	Tissue	44	40-49	16	21	4a	4a	0.0685	0			Benign	Benign											2018-10-11
BR005-394	Training	Tissue	40	40-49	11	0	3	2	0.0235	0			Benign	Benign											2018-10-15
BR005-395	Training	Tissue	48	40-49	45	48	3	4a	0.0245	0			Benign	Benign											2018-10-15
BR005-396	Training	Tissue	45	40-49	14	9	4a	2	0.0695	0			Benign	Benign											2018-10-11
BR005-441	Training	Tissue	48	40-49	19	18	4a	4a	0.056	0			Benign	Breast precancerous lesion（Intraductal papilloma）											2018-11-15
BR005-443	Training	Tissue	40	40-49	10	uk	3	3	0.0285	0			Benign	Benign											2018-11-19
BR005-446	Training	Tissue	49	40-49	18	7	4a	2	0.028	0			Benign	Breast precancerous lesion（Intraductal papilloma）											2018-11-19
BR005-447	Training	Tissue	49	40-49	14	0	4a	2	0.061	0			Benign	Benign											2018-11-21
BR005-448	Validation	Tissue	44	40-49	10	12	4a	4a	0.114	0			Benign	Benign											2018-11-20
BR005-449	Validation	Tissue	50	50-59	15	25	4a	4a	0.048	0			Benign	Benign											2018-11-20
BR005-450	Training	Tissue	47	40-49	32	50	4a	3	0.0045	0			Benign	Benign											2018-11-22
BR005-451	Validation	Tissue	45	40-49	48	45	4b	4a	0.043	0			Benign	Benign											2018-11-20
BR005-452	Validation	Tissue	46	40-49	13	0	3	4a	0.331	0			Benign	Benign											2018-11-23
BR005-453	Training	Tissue	42	40-49	17	0	3	1	0.1085	0			Benign	Benign											2018-11-26
BR005-457	Validation	Tissue	42	40-49	18	0	4a	1	0.017	0			Benign	Benign											2018-11-28
BR005-458	Validation	Tissue	44	40-49	11	10	4a	3	0.0755	0			Benign	Benign											2018-11-26
BR005-459	Validation	Tissue	40	40-49	20	0	3	2	0.238	0			Benign	Benign											2018-11-27
BR005-467	Validation	Tissue	51	50-59	12	14	4a	3	0.098	0			Benign	Benign											2018-12-04
BR005-469	Validation	Tissue	53	50-59	15	20	4b	4a	0.1995	0			Benign	Benign											2018-12-04
BR005-470	Validation	Tissue	51	50-59	9	12	4b	4b	0.3325	0			Benign	Breast precancerous lesion（Intraductal papilloma）											2018-12-04
BR005-472	Training	Tissue	54	50-59	10	uk	4a	3	0.0225	0			Benign	Benign											2018-12-04
BR005-473	Training	Tissue	44	40-49	13	11	3	3	0.0165	0			Benign	Benign											2018-12-07
BR005-475	Training	Tissue	47	40-49	18	0	4a	2	0.0485	0			Benign	Benign											2018-12-07
BR005-514	Training	Tissue	43	40-49	20	19	3	1	0.3165	0			Benign	Benign											2018-12-10
BR005-519	Training	Tissue	41	40-49	18	uk	3	1	0.009	0			Benign	Benign											2018-12-11
BR005-521	Training	Tissue	45	40-49	18	0	3	3	0.012	0			Benign	Benign											2018-12-10
BR005-534	Training	Tissue	40	40-49	13	0	3	2	0.0425	0			Benign	Benign											2019-01-08
BR005-554	Validation	Tissue	49	40-49	19	uk	4b	1	0.0475	0			Benign	Benign											2019-01-22
BR005-555	Validation	Tissue	43	40-49	23	7	3	3	0.145	0			Benign	Benign											2019-01-23
BR005-558	Training	Tissue	40	40-49	16	15	3	3	0.003	0			Benign	Benign											2019-01-23
